# Supplementary material for: Multiple sclerosis and COVID-19: a bidirectional Mendelian randomization study
Source: Front Immunol. 2024 Oct 18;15:1451347. doi: 10.3389/fimmu.2024.1451347 (PMC11527686; doi:10.3389/fimmu.2024.1451347)
Supplement: Supplementary file 3 [file Table1.xlsx]

## Sheet: Supplementary Table 1
Supplementary Table 1. Summary data from all GWAS used in current study (European population)
GWAS, genome-wide association study;SNP, single nucleotide polymorphism;
GWAS ID	Year	Trait	Consortium	Sample size	Number of SNPs
ebi-a-GCST90093327	2020	Neutralising antibody response to interferon beta therapy in multiple sclerosis (presence of antibodies; IFNβ-1a subcutaneous)	NA	1145	7999650
ebi-a-GCST90093328	2020	Neutralising antibody response to interferon beta therapy in multiple sclerosis (presence of antibodies; IFNβ-1a intramuscular)	NA	591	7730883
ebi-a-GCST90093329	2020	Neutralising antibody response to interferon beta therapy in multiple sclerosis (presence of antibodies; IFNβ-1a subcutaneous and intramuscular)	NA	1736	7673447
ebi-a-GCST90093330	2020	Neutralising antibody response to interferon beta therapy in multiple sclerosis (presence of antibodies; IFNβ-1b subcutaneous)	NA	1008	7973212
ebi-a-GCST90093331	2020	Neutralising antibody response to interferon beta therapy in multiple sclerosis (presence of antibodies; all treatment preparations)	NA	2744	7625406
ebi-a-GCST90093332	2020	Neutralising antibody response to interferon beta therapy in multiple sclerosis (antibody titre; IFNβ-1a subcutaneous)	NA	1145	7995409
ebi-a-GCST90093333	2020	Neutralising antibody response to interferon beta therapy in multiple sclerosis (antibody titre; IFNβ-1a intramuscular)	NA	591	7915432
ebi-a-GCST90093334	2020	Neutralising antibody response to interferon beta therapy in multiple sclerosis (antibody titre; IFNβ-1a subcutaneous and intramuscular)	NA	1736	7838249
ebi-a-GCST90093335	2020	Neutralising antibody response to interferon beta therapy in multiple sclerosis (antibody titre; IFNβ-1b subcutaneous)	NA	1008	7969511
ebi-a-GCST90093336	2020	Neutralising antibody response to interferon beta therapy in multiple sclerosis (antibody titre; all treatment preparations)	NA	2744	7772374
ebi-a-GCST90093337	2020	Binding antibody response to interferon beta therapy in multiple sclerosis (antibody levels; IFNβ-1a subcutaneous)	NA	1146	7998418
ebi-a-GCST90093338	2020	Binding antibody response to interferon beta therapy in multiple sclerosis (antibody levels; IFNβ-1a intramuscular)	NA	592	7925733
ebi-a-GCST90093339	2020	Binding antibody response to interferon beta therapy in multiple sclerosis (antibody levels; IFNβ-1a subcutaneous and intramuscular)	NA	1738	7847730
ebi-a-GCST90093340	2020	Binding antibody response to interferon beta therapy in multiple sclerosis (antibody levels; IFNβ-1b subcutaneous)	NA	1007	7972457
ebi-a-GCST90093341	2020	Binding antibody response to interferon beta therapy in multiple sclerosis (antibody levels; all treatment preparations)	NA	2745	7781212
ebi-a-GCST90093342	2020	Neutralising antibody response to interferon beta therapy in multiple sclerosis in patients positive for neutralising antibodies (antibody titre; IFNβ-1a subcutaneous)	NA	391	7852590
ebi-a-GCST90093343	2020	Neutralising antibody response to interferon beta therapy in multiple sclerosis in patients positive for neutralising antibodies (antibody titre; IFNβ-1a intramuscular)	NA	86	7612706
ebi-a-GCST90093344	2020	Neutralising antibody response to interferon beta therapy in multiple sclerosis in patients positive for neutralising antibodies (antibody titre; IFNβ-1a subcutaneous and intramuscular)	NA	477	7476531
ebi-a-GCST90093345	2020	Neutralising antibody response to interferon beta therapy in multiple sclerosis in patients positive for neutralising antibodies (antibody titre; IFNβ-1b subcutaneous)	NA	499	7897681
ebi-a-GCST90093346	2020	Neutralising antibody response to interferon beta therapy in multiple sclerosis in patients positive for neutralising antibodies (antibody titre; all treatment preparations)	NA	976	7411729
