# Supplementary material for: Multiple sclerosis and COVID-19: a bidirectional Mendelian randomization study
Source: Front Immunol. 2024 Oct 18;15:1451347. doi: 10.3389/fimmu.2024.1451347 (PMC11527686; doi:10.3389/fimmu.2024.1451347)
Supplement: Supplementary file 4 [file Table2.xlsx]

## Sheet: Supplementary Table 2
Supplementary Table 2. Causal associations between MS and COVID-19 (European population)
SNP, single nucleotide polymorphism;b,Beta coefficient;se,Standard Error;OR,odds ratio; CI,confidence interval;
Exposure	Outcome	Method	Used SNPS	b	se	OR [95%CI]	P-value
Severe COVID-19	MS	MR Egger	29	0.0136291	0.0301926	1.0137(0.9555-1.0755)	0.6553
		Weighted median	29	0.0244779	0.0244877	1.0248(0.9768-1.0752)	0.3175
		Inverse variance weighted	29	0.0373634	0.0163864	1.0381(1.0053-1.0720)	0.0226
		Simple mode	29	0.0597806	0.0491007	1.0616(0.9642-1.1688)	0.2336
		Weighted mode	29	0.0218281	0.0246361	1.0221(0.9739-1.0726)	0.3832
Hospitalized COVID-19	MS	MR Egger	33	0.0317308	0.0449683	1.0322(0.9452-1.1273)	0.4857
		Weighted median	33	0.0468192	0.0377046	1.0479(0.9733-1.1283)	0.2143
		Inverse variance weighted	33	0.0617986	0.0239042	1.0637(1.0151-1.1148)	0.0097
		Simple mode	33	0.128248	0.0699418	1.1368(0.9912-1.3039)	0.0760
		Weighted mode	33	0.0452	0.0426097	1.0462(0.9624-1.1374)	0.2967
SARS-CoV-2 infection	MS	MR Egger	15	-0.099428	0.118962	0.9054(0.7171-1.1431)	0.4184
		Weighted median	15	0.107381	0.0945905	1.1134(0.9249-1.3401)	0.2563
		Inverse variance weighted	15	0.0539385	0.0686478	1.0554(0.9226-1.2074)	0.4320
		Simple mode	15	0.121456	0.146333	1.1291(0.8476-1.5042)	0.4205
		Weighted mode	15	0.113605	0.120391	1.1203(0.8848-1.4185)	0.3614
MS	Severe COVID-19	Wald ratio	1	-0.486473	0.225048	1.0079(0.8791-1.1555)	0.9104
MS	Hospitalized COVID-19	Wald ratio	1	-0.110931	0.153592	0.8950(0.6623-1.2094)	0.4701
MS	SARS-CoV-2 infection	Wald ratio	1	0.00784543	0.0697495	0.6148(0.3955-0.9556)	0.0306
