# Supplementary material for: Multiple sclerosis and COVID-19: a bidirectional Mendelian randomization study
Source: Front Immunol. 2024 Oct 18;15:1451347. doi: 10.3389/fimmu.2024.1451347 (PMC11527686; doi:10.3389/fimmu.2024.1451347)
Supplement: Supplementary file 5 [file Table3.xlsx]

## Sheet: Supplementary Table 3
Supplementary Table 3.The results of pleiotropy test between COVID-19 and MS (European population)
se,Standard Error;
exposure	outcome	id.exposure	id.outcome	egger_intercept	se	P-value
Severe COVID-19	MS	9Go9Oa	U4xTGX	0.00452812	0.0048381	0.357606
Hospitalized COVID-19	MS	N5BszM	13h4AW	0.0036875	0.00467117	0.435865
SARS-CoV-2 infection	MS	YvOkog	1PaBPW	0.00976702	0.00632481	0.146518
