# Supplementary material for: Multiple sclerosis and COVID-19: a bidirectional Mendelian randomization study
Source: Front Immunol. 2024 Oct 18;15:1451347. doi: 10.3389/fimmu.2024.1451347 (PMC11527686; doi:10.3389/fimmu.2024.1451347)
Supplement: Supplementary file 6 [file Table4.xlsx]

## Sheet: Supplementary Table 4
Supplementary Table 4. The leave-one-out analysis for COVID-19 on MS (European population)
SNP,single nucleotide polymorphism; b,Beta coefficient;se,Standard Error; lo_ci: Lower Confidence Interval;up_ci,Upper Confidence Interval;or,odds ratio; or_lci95,Odds Ratio Lower Confidence Interval; or_uci95,Odds Ratio Upper Confidence Interval;
exposure	outcome	id.exposure	id.outcome	samplesize	SNP	b	se	P-value	lo_ci	up_ci	or	or_lci95	or_uci95
Severe COVID-19	MS	9Go9Oa	U4xTGX	NA	rs10066378	-0.00886996	0.148285	0.952301	-0.299509	0.281769	0.991169	0.741182	1.32547
Severe COVID-19	MS	9Go9Oa	U4xTGX	NA	rs10850097	0.0478492	0.127514	0.707477	-0.202078	0.297776	1.04901	0.817031	1.34686
Severe COVID-19	MS	9Go9Oa	U4xTGX	NA	rs11208559	0.0747654	0.130192	0.565785	-0.180411	0.329942	1.07763	0.834927	1.39089
Severe COVID-19	MS	9Go9Oa	U4xTGX	NA	rs1123573	-0.155103	0.110781	0.161489	-0.372235	0.0620286	0.856327	0.689192	1.06399
Severe COVID-19	MS	9Go9Oa	U4xTGX	NA	rs1128175	0.132292	0.100411	0.187671	-0.0645142	0.329097	1.14144	0.937523	1.38971
Severe COVID-19	MS	9Go9Oa	U4xTGX	NA	rs11614702	0.0476692	0.114652	0.677577	-0.177049	0.272387	1.04882	0.837739	1.3131
Severe COVID-19	MS	9Go9Oa	U4xTGX	NA	rs117169628	0.0990628	0.103389	0.337986	-0.10358	0.301706	1.10414	0.901603	1.35216
Severe COVID-19	MS	9Go9Oa	U4xTGX	NA	rs12534422	0.034686	0.143823	0.809422	-0.247207	0.316579	1.03529	0.780979	1.37242
Severe COVID-19	MS	9Go9Oa	U4xTGX	NA	rs12585036	-0.0788659	0.0981263	0.42156	-0.271193	0.113462	0.924164	0.762469	1.12015
Severe COVID-19	MS	9Go9Oa	U4xTGX	NA	rs12610495	0.0302366	0.0521413	0.561984	-0.0719604	0.132434	1.0307	0.930568	1.1416
Severe COVID-19	MS	9Go9Oa	U4xTGX	NA	rs12614007	0.00699657	0.146168	0.961822	-0.279492	0.293485	1.00702	0.756168	1.34109
Severe COVID-19	MS	9Go9Oa	U4xTGX	NA	rs17279437	0.0819443	0.114945	0.475907	-0.143347	0.307236	1.0854	0.866453	1.35966
Severe COVID-19	MS	9Go9Oa	U4xTGX	NA	rs17713054	0.012976	0.0285345	0.64929	-0.0429516	0.0689036	1.01306	0.957958	1.07133
Severe COVID-19	MS	9Go9Oa	U4xTGX	NA	rs17885848	0.0693367	0.140558	0.621804	-0.206158	0.344831	1.0718	0.813705	1.41175
Severe COVID-19	MS	9Go9Oa	U4xTGX	NA	rs2236645	0.118034	0.113523	0.29846	-0.10447	0.340539	1.12528	0.900802	1.4057
Severe COVID-19	MS	9Go9Oa	U4xTGX	NA	rs2569703	-0.0135725	0.109172	0.90106	-0.227549	0.200404	0.986519	0.796484	1.2219
Severe COVID-19	MS	9Go9Oa	U4xTGX	NA	rs28368148	-0.0620233	0.113377	0.584343	-0.284243	0.160196	0.939861	0.752584	1.17374
Severe COVID-19	MS	9Go9Oa	U4xTGX	NA	rs2897075	0.210517	0.139115	0.130213	-0.0621477	0.483183	1.23432	0.939744	1.62123
Severe COVID-19	MS	9Go9Oa	U4xTGX	NA	rs343320	0.0578015	0.138671	0.676808	-0.213995	0.329598	1.0595	0.807353	1.39041
Severe COVID-19	MS	9Go9Oa	U4xTGX	NA	rs34712979	-0.110647	0.130093	0.395037	-0.365629	0.144336	0.895255	0.69376	1.15527
Severe COVID-19	MS	9Go9Oa	U4xTGX	NA	rs35705950	-0.00164689	0.110787	0.98814	-0.218789	0.215495	0.998354	0.803491	1.24048
Severe COVID-19	MS	9Go9Oa	U4xTGX	NA	rs368565	-0.0546855	0.110811	0.621656	-0.271874	0.162503	0.946783	0.76195	1.17645
Severe COVID-19	MS	9Go9Oa	U4xTGX	NA	rs41264915	0.117098	0.0900184	0.19332	-0.0593383	0.293534	1.12423	0.942388	1.34116
Severe COVID-19	MS	9Go9Oa	U4xTGX	NA	rs550057	0.169651	0.110305	0.124044	-0.0465465	0.385849	1.18489	0.95452	1.47086
Severe COVID-19	MS	9Go9Oa	U4xTGX	NA	rs568035	-0.145046	0.151739	0.339128	-0.442454	0.152363	0.864983	0.642458	1.16458
Severe COVID-19	MS	9Go9Oa	U4xTGX	NA	rs60132559	0.262886	0.13486	0.0512574	-0.00144056	0.527213	1.30068	0.99856	1.6942
Severe COVID-19	MS	9Go9Oa	U4xTGX	NA	rs61882275	0.0657888	0.0949758	0.488504	-0.120364	0.251941	1.068	0.886598	1.28652
Severe COVID-19	MS	9Go9Oa	U4xTGX	NA	rs62056905	0.122589	0.108013	0.256398	-0.0891168	0.334295	1.13042	0.914739	1.39696
Severe COVID-19	MS	9Go9Oa	U4xTGX	NA	rs9636867	0.126354	0.0672535	0.0602749	-0.00546252	0.258171	1.13468	0.994552	1.29456
Severe COVID-19	MS	9Go9Oa	U4xTGX	NA	All - Inverse variance weighted	0.0373634	0.0163864	0.0225988	0.0052461	0.0694807	1.03807	1.00526	1.07195
Severe COVID-19	MS	9Go9Oa	U4xTGX	NA	All - MR Egger	0.0136291	0.0301926	0.655302	-0.0455484	0.0728067	1.01372	0.955473	1.07552
Hospitalized COVID-19	MS	N5BszM	13h4AW	NA	rs1123573	-0.239273	0.1709	0.161489	-0.574237	0.0956899	0.7872	0.563134	1.10042
Hospitalized COVID-19	MS	N5BszM	13h4AW	NA	rs117169628	0.154255	0.160993	0.337986	-0.16129	0.469801	1.16679	0.851045	1.59968
Hospitalized COVID-19	MS	N5BszM	13h4AW	NA	rs12585036	-0.115304	0.143463	0.42156	-0.39649	0.165883	0.891096	0.672677	1.18044
Hospitalized COVID-19	MS	N5BszM	13h4AW	NA	rs12610495	0.0492803	0.0849811	0.561984	-0.117283	0.215843	1.05051	0.889334	1.24091
Hospitalized COVID-19	MS	N5BszM	13h4AW	NA	rs139589338	-0.112972	0.218043	0.604374	-0.540336	0.314391	0.893175	0.582552	1.36943
Hospitalized COVID-19	MS	N5BszM	13h4AW	NA	rs149533170	-0.0834556	0.189632	0.659871	-0.455135	0.288224	0.919932	0.634362	1.33406
Hospitalized COVID-19	MS	N5BszM	13h4AW	NA	rs1498399	-0.0216251	0.177283	0.902915	-0.3691	0.32585	0.978607	0.691356	1.38521
Hospitalized COVID-19	MS	N5BszM	13h4AW	NA	rs1634761	0.0592705	0.170912	0.72875	-0.275718	0.394259	1.06106	0.759027	1.48328
Hospitalized COVID-19	MS	N5BszM	13h4AW	NA	rs17279437	0.124041	0.173994	0.475907	-0.216988	0.465069	1.13206	0.80494	1.59212
Hospitalized COVID-19	MS	N5BszM	13h4AW	NA	rs17412601	0.0498274	0.181894	0.784133	-0.306685	0.40634	1.05109	0.735883	1.50131
Hospitalized COVID-19	MS	N5BszM	13h4AW	NA	rs17885848	0.102332	0.207445	0.621804	-0.304261	0.508924	1.10775	0.737668	1.6635
Hospitalized COVID-19	MS	N5BszM	13h4AW	NA	rs2102497	-0.23803	0.205406	0.246528	-0.640626	0.164567	0.788179	0.526963	1.17888
Hospitalized COVID-19	MS	N5BszM	13h4AW	NA	rs2326562	0.28832	0.221125	0.192275	-0.145085	0.721725	1.33418	0.864949	2.05798
Hospitalized COVID-19	MS	N5BszM	13h4AW	NA	rs2897075	0.316461	0.209125	0.130213	-0.0934238	0.726347	1.37226	0.910807	2.06751
Hospitalized COVID-19	MS	N5BszM	13h4AW	NA	rs3014983	0.27182	0.193781	0.1607	-0.10799	0.651631	1.31235	0.897636	1.91867
Hospitalized COVID-19	MS	N5BszM	13h4AW	NA	rs34712979	-0.188423	0.221539	0.395037	-0.622639	0.245793	0.828265	0.536527	1.27864
Hospitalized COVID-19	MS	N5BszM	13h4AW	NA	rs35705950	-0.00272337	0.183202	0.98814	-0.361799	0.356352	0.99728	0.696422	1.42811
Hospitalized COVID-19	MS	N5BszM	13h4AW	NA	rs41264915	0.168947	0.129877	0.19332	-0.0856121	0.423505	1.18406	0.91795	1.52731
Hospitalized COVID-19	MS	N5BszM	13h4AW	NA	rs41435745	0.194277	0.224529	0.386891	-0.245799	0.634353	1.21443	0.78208	1.8858
Hospitalized COVID-19	MS	N5BszM	13h4AW	NA	rs4475253	0.0860881	0.210133	0.682038	-0.325773	0.497949	1.0899	0.721969	1.64534
Hospitalized COVID-19	MS	N5BszM	13h4AW	NA	rs45524632	-0.144528	0.188678	0.443676	-0.514337	0.225282	0.865431	0.597897	1.25268
Hospitalized COVID-19	MS	N5BszM	13h4AW	NA	rs4767025	0.0702368	0.161665	0.663954	-0.246626	0.3871	1.07276	0.781433	1.4727
Hospitalized COVID-19	MS	N5BszM	13h4AW	NA	rs492602	-0.182491	0.205896	0.375441	-0.586048	0.221065	0.833192	0.556522	1.2474
Hospitalized COVID-19	MS	N5BszM	13h4AW	NA	rs5023077	0.188526	0.17648	0.285405	-0.157375	0.534427	1.20747	0.854384	1.70647
Hospitalized COVID-19	MS	N5BszM	13h4AW	NA	rs61078946	0.263415	0.209963	0.209631	-0.148111	0.674942	1.30137	0.862335	1.96392
Hospitalized COVID-19	MS	N5BszM	13h4AW	NA	rs61882275	0.090178	0.130185	0.488504	-0.164985	0.345341	1.09437	0.847906	1.41247
Hospitalized COVID-19	MS	N5BszM	13h4AW	NA	rs63750417	0.188829	0.152007	0.214148	-0.109104	0.486762	1.20783	0.896637	1.62704
Hospitalized COVID-19	MS	N5BszM	13h4AW	NA	rs657152	0.145273	0.117694	0.21708	-0.0854071	0.375954	1.15636	0.918138	1.45638
Hospitalized COVID-19	MS	N5BszM	13h4AW	NA	rs676314	0.29982	0.155557	0.0539292	-0.00507042	0.604711	1.34962	0.994942	1.83072
Hospitalized COVID-19	MS	N5BszM	13h4AW	NA	rs67959919	0.0212387	0.043907	0.628585	-0.064819	0.107296	1.02147	0.937237	1.11326
Hospitalized COVID-19	MS	N5BszM	13h4AW	NA	rs78295726	-0.0690989	0.218613	0.751943	-0.497581	0.359383	0.933234	0.607999	1.43245
Hospitalized COVID-19	MS	N5BszM	13h4AW	NA	rs78314212	0.172839	0.167688	0.302674	-0.155829	0.501506	1.18867	0.855705	1.65121
Hospitalized COVID-19	MS	N5BszM	13h4AW	NA	rs9636867	0.181235	0.0964644	0.0602749	-0.00783512	0.370305	1.1987	0.992195	1.44818
Hospitalized COVID-19	MS	N5BszM	13h4AW	NA	All - Inverse variance weighted	0.0617986	0.0239042	0.00973051	0.0149464	0.108651	1.06375	1.01506	1.11477
Hospitalized COVID-19	MS	N5BszM	13h4AW	NA	All - MR Egger	0.0317308	0.0449683	0.48569	-0.0564071	0.119869	1.03224	0.945154	1.12735
SARS-CoV-2 infection	MS	YvOkog	1PaBPW	NA	rs10774673	0.166999	0.421313	0.691826	-0.658775	0.992774	1.18175	0.517485	2.69871
SARS-CoV-2 infection	MS	YvOkog	1PaBPW	NA	rs1123573	-0.624327	0.445922	0.161489	-1.49833	0.24968	0.535622	0.223502	1.28361
SARS-CoV-2 infection	MS	YvOkog	1PaBPW	NA	rs11264339	0.00955772	0.32662	0.976655	-0.630617	0.649732	1.0096	0.532263	1.91503
SARS-CoV-2 infection	MS	YvOkog	1PaBPW	NA	rs12610495	0.147577	0.254489	0.561984	-0.35122	0.646375	1.15902	0.703829	1.90861
SARS-CoV-2 infection	MS	YvOkog	1PaBPW	NA	rs184781326	0.155549	0.409025	0.703728	-0.64614	0.957238	1.1683	0.524065	2.60449
SARS-CoV-2 infection	MS	YvOkog	1PaBPW	NA	rs2260685	0.124179	0.350672	0.723251	-0.563138	0.811495	1.13222	0.56942	2.25127
SARS-CoV-2 infection	MS	YvOkog	1PaBPW	NA	rs2290859	0.0866208	0.246483	0.725268	-0.396486	0.569727	1.09048	0.67268	1.76779
SARS-CoV-2 infection	MS	YvOkog	1PaBPW	NA	rs2834158	0.591287	0.306701	0.0538684	-0.00984704	1.19242	1.80631	0.990201	3.29505
SARS-CoV-2 infection	MS	YvOkog	1PaBPW	NA	rs35044562	0.104918	0.168922	0.534531	-0.226169	0.436005	1.11062	0.797584	1.54652
SARS-CoV-2 infection	MS	YvOkog	1PaBPW	NA	rs554833	0.114309	0.13192	0.386216	-0.144255	0.372872	1.1211	0.865667	1.4519
SARS-CoV-2 infection	MS	YvOkog	1PaBPW	NA	rs676314	0.847612	0.439769	0.0539292	-0.0143344	1.70956	2.33407	0.985768	5.52652
SARS-CoV-2 infection	MS	YvOkog	1PaBPW	NA	rs679574	-0.282024	0.317169	0.3739	-0.903675	0.339627	0.754256	0.405078	1.40442
SARS-CoV-2 infection	MS	YvOkog	1PaBPW	NA	rs7118388	0.440639	0.430063	0.305556	-0.402285	1.28356	1.5537	0.66879	3.60947
SARS-CoV-2 infection	MS	YvOkog	1PaBPW	NA	rs73062389	-0.237918	0.135867	0.0799278	-0.504217	0.0283819	0.788268	0.603978	1.02879
SARS-CoV-2 infection	MS	YvOkog	1PaBPW	NA	rs9264740	0.382884	0.404033	0.343305	-0.409021	1.17479	1.46651	0.6643	3.23746
SARS-CoV-2 infection	MS	YvOkog	1PaBPW	NA	All - Inverse variance weighted	0.0539385	0.0686478	0.432026	-0.0806111	0.188488	1.05542	0.922552	1.20742
SARS-CoV-2 infection	MS	YvOkog	1PaBPW	NA	All - MR Egger	-0.099428	0.118962	0.418366	-0.332593	0.133737	0.905355	0.717062	1.14309
MS	Severe COVID-19	ilK7tO	wE7rNJ	18	rs10191329	-0.486473	0.225048	0.0306463	-0.927567	-0.0453778	0.614791	0.395515	0.955636
MS	Severe COVID-19	ilK7tO	wE7rNJ	18	All - Inverse variance weighted	NA	NA	NA	NA	NA	NA	NA	NA
MS	Severe COVID-19	ilK7tO	wE7rNJ	18	All - MR Egger	NA	NA	NA	NA	NA	NA	NA	NA
MS	Hospitalized COVID-19	bONKuR	g9m2OK	29	rs10191329	-0.110931	0.153592	0.470143	-0.411972	0.190109	0.895	0.662343	1.20938
MS	Hospitalized COVID-19	bONKuR	g9m2OK	29	All - Inverse variance weighted	NA	NA	NA	NA	NA	NA	NA	NA
MS	Hospitalized COVID-19	bONKuR	g9m2OK	29	All - MR Egger	NA	NA	NA	NA	NA	NA	NA	NA
MS	SARS-CoV-2 infection	U4xTGX	gFZ2P9	51	rs10191329	0.00784543	0.0697495	0.910443	-0.128864	0.144555	1.00788	0.879094	1.15552
MS	SARS-CoV-2 infection	U4xTGX	gFZ2P9	51	All - Inverse variance weighted	NA	NA	NA	NA	NA	NA	NA	NA
MS	SARS-CoV-2 infection	U4xTGX	gFZ2P9	51	All - MR Egger	NA	NA	NA	NA	NA	NA	NA	NA
