# Supplementary material for: Multiple sclerosis and COVID-19: a bidirectional Mendelian randomization study
Source: Front Immunol. 2024 Oct 18;15:1451347. doi: 10.3389/fimmu.2024.1451347 (PMC11527686; doi:10.3389/fimmu.2024.1451347)
Supplement: Supplementary file 7 [file Table5.xlsx]

## Sheet: Supplementary Table 5
Supplementary Table 5. SNPs used for MR analysis
se,Standard Error;rsid,Reference SNP Identifier;eaf,Effect Allele Frequency;
exposure	other_allele.exposure	effect_allele.exposure	samplesize.exposure	beta.exposure	se.exposure	P-value	rsid	exposure	mr_keep.exposure	pval_origin.exposure	id.exposure	eaf.exposure	data_source.exposure	id
Severe COVID-19	C	G	18	0.10253	0.017132	2.1666e-09	rs11208559	exposure	TRUE	reported	9Go9Oa	NA	textfile	g9m2OK
	A	G	20	-0.20626	0.022896	2.0904e-19	rs41264915	exposure	TRUE	reported	9Go9Oa	NA	textfile	g9m2OK
	C	T	18	0.14307	0.025967	3.5959e-08	rs568035	exposure	TRUE	reported	9Go9Oa	NA	textfile	g9m2OK
	G	A	20	0.094133	0.016881	2.4581e-08	rs12614007	exposure	TRUE	reported	9Go9Oa	NA	textfile	g9m2OK
	A	G	19	-0.10621	0.0152	2.8019e-12	rs1123573	exposure	TRUE	reported	9Go9Oa	NA	textfile	g9m2OK
	G	A	20	-0.17214	0.025124	7.2946e-12	rs17279437	exposure	TRUE	reported	9Go9Oa	NA	textfile	g9m2OK
	G	A	20	0.75584	0.026008	1.0934e-185	rs17713054	exposure	TRUE	reported	9Go9Oa	NA	textfile	g9m2OK
	G	A	17	0.15423	0.027508	2.062e-08	rs343320	exposure	TRUE	reported	9Go9Oa	NA	textfile	g9m2OK
	G	A	20	-0.10951	0.01701	1.213e-10	rs34712979	exposure	TRUE	reported	9Go9Oa	NA	textfile	g9m2OK
	T	C	20	0.11796	0.021006	1.9582e-08	rs10066378	exposure	TRUE	reported	9Go9Oa	NA	textfile	g9m2OK
	A	G	19	-0.1255	0.017115	2.2521e-13	rs1128175	exposure	TRUE	reported	9Go9Oa	NA	textfile	g9m2OK
	C	T	20	0.085624	0.015073	1.3428e-08	rs12534422	exposure	TRUE	reported	9Go9Oa	NA	textfile	g9m2OK
	C	T	20	0.087987	0.014375	9.318e-10	rs2897075	exposure	TRUE	reported	9Go9Oa	NA	textfile	g9m2OK
	C	G	14	0.44878	0.065493	7.2625e-12	rs28368148	exposure	TRUE	reported	9Go9Oa	NA	textfile	g9m2OK
	T	C	19	-0.11703	0.015941	2.1203e-13	rs550057	exposure	TRUE	reported	9Go9Oa	NA	textfile	g9m2OK
	C	T	19	0.090196	0.015623	7.7756e-09	rs17885848	exposure	TRUE	reported	9Go9Oa	NA	textfile	g9m2OK
	G	T	18	-0.1636	0.022785	6.9482e-13	rs35705950	exposure	TRUE	reported	9Go9Oa	NA	textfile	g9m2OK
	G	A	19	-0.12605	0.014659	8.0768e-18	rs61882275	exposure	TRUE	reported	9Go9Oa	NA	textfile	g9m2OK
	C	T	20	0.095247	0.014916	1.7078e-10	rs10850097	exposure	TRUE	reported	9Go9Oa	NA	textfile	g9m2OK
	G	A	21	0.10135	0.01383	2.3297e-13	rs11614702	exposure	TRUE	reported	9Go9Oa	NA	textfile	g9m2OK
	C	T	20	0.14143	0.017239	2.3152e-16	rs12585036	exposure	TRUE	reported	9Go9Oa	NA	textfile	g9m2OK
	G	A	20	0.15749	0.020078	4.3605e-15	rs117169628	exposure	TRUE	reported	9Go9Oa	NA	textfile	g9m2OK
	A	G	20	-0.1285	0.016821	2.1795e-14	rs62056905	exposure	TRUE	reported	9Go9Oa	NA	textfile	g9m2OK
	A	G	19	0.24167	0.016049	3.0488e-51	rs12610495	exposure	TRUE	reported	9Go9Oa	NA	textfile	g9m2OK
	C	G	20	-0.10827	0.014048	1.2841e-14	rs2569703	exposure	TRUE	reported	9Go9Oa	NA	textfile	g9m2OK
	C	T	18	0.1056	0.014909	1.4114e-12	rs368565	exposure	TRUE	reported	9Go9Oa	NA	textfile	g9m2OK
	C	T	21	0.091456	0.015009	1.1057e-09	rs60132559	exposure	TRUE	reported	9Go9Oa	NA	textfile	g9m2OK
	A	G	21	0.18394	0.015088	3.4704e-34	rs9636867	exposure	TRUE	reported	9Go9Oa	NA	textfile	g9m2OK
	C	T	20	0.17941	0.024951	6.4554e-13	rs2236645	exposure	TRUE	reported	9Go9Oa	NA	textfile	g9m2OK
Hospitalized COVID-19	C	T	29	-0.069511	0.012003	6.9892e-09	rs3014983	exposure	TRUE	reported	N5BszM	NA	textfile	bw3JEm
	A	G	30	0.068773	0.010063	8.2391e-12	rs1498399	exposure	TRUE	reported	N5BszM	NA	textfile	bw3JEm
	A	G	27	0.20902	0.03574	4.9652e-09	rs139589338	exposure	TRUE	reported	N5BszM	NA	textfile	bw3JEm
	A	G	32	-0.14296	0.015375	1.432e-20	rs41264915	exposure	TRUE	reported	N5BszM	NA	textfile	bw3JEm
	A	G	32	-0.068848	0.010432	4.1276e-11	rs1123573	exposure	TRUE	reported	N5BszM	NA	textfile	bw3JEm
	G	A	33	-0.11372	0.016819	1.3671e-11	rs17279437	exposure	TRUE	reported	N5BszM	NA	textfile	bw3JEm
	G	A	32	0.49158	0.017513	2.3629e-173	rs67959919	exposure	TRUE	reported	N5BszM	NA	textfile	bw3JEm
	T	C	31	-0.068259	0.010317	3.6878e-11	rs17412601	exposure	TRUE	reported	N5BszM	NA	textfile	bw3JEm
	G	A	31	-0.064307	0.011488	2.172e-08	rs34712979	exposure	TRUE	reported	N5BszM	NA	textfile	bw3JEm
	A	G	34	0.058194	0.010052	7.0657e-09	rs4475253	exposure	TRUE	reported	N5BszM	NA	textfile	bw3JEm
	C	T	34	-0.067678	0.0094951	1.0208e-12	rs1634761	exposure	TRUE	reported	N5BszM	NA	textfile	bw3JEm
	G	C	27	0.21307	0.035222	1.4538e-09	rs41435745	exposure	TRUE	reported	N5BszM	NA	textfile	bw3JEm
	C	T	31	0.058531	0.009857	2.8842e-09	rs2897075	exposure	TRUE	reported	N5BszM	NA	textfile	bw3JEm
	C	T	32	0.053141	0.0097363	4.8138e-08	rs2326562	exposure	TRUE	reported	N5BszM	NA	textfile	bw3JEm
	G	A	23	0.28389	0.051106	2.7773e-08	rs149533170	exposure	TRUE	reported	N5BszM	NA	textfile	bw3JEm
	A	C	32	-0.10009	0.0097644	1.1762e-24	rs657152	exposure	TRUE	reported	N5BszM	NA	textfile	bw3JEm
	C	T	29	0.061114	0.010877	1.9274e-08	rs17885848	exposure	TRUE	reported	N5BszM	NA	textfile	bw3JEm
	G	T	28	-0.098933	0.015532	1.8969e-10	rs35705950	exposure	TRUE	reported	N5BszM	NA	textfile	bw3JEm
	G	A	31	-0.091959	0.0099445	2.3031e-20	rs61882275	exposure	TRUE	reported	N5BszM	NA	textfile	bw3JEm
	C	T	33	0.07545	0.010079	7.1275e-14	rs4767025	exposure	TRUE	reported	N5BszM	NA	textfile	bw3JEm
	T	C	32	-0.06608	0.0095148	3.7852e-12	rs5023077	exposure	TRUE	reported	N5BszM	NA	textfile	bw3JEm
	C	T	32	0.096736	0.011638	9.39e-17	rs12585036	exposure	TRUE	reported	N5BszM	NA	textfile	bw3JEm
	T	C	32	0.064371	0.011743	4.2098e-08	rs2102497	exposure	TRUE	reported	N5BszM	NA	textfile	bw3JEm
	A	T	30	-0.089625	0.016194	3.1197e-08	rs61078946	exposure	TRUE	reported	N5BszM	NA	textfile	bw3JEm
	G	A	32	0.10114	0.013651	1.2728e-13	rs117169628	exposure	TRUE	reported	N5BszM	NA	textfile	bw3JEm
	C	T	33	-0.091763	0.011487	1.3695e-15	rs63750417	exposure	TRUE	reported	N5BszM	NA	textfile	bw3JEm
	A	G	32	0.14828	0.011043	4.205e-41	rs12610495	exposure	TRUE	reported	N5BszM	NA	textfile	bw3JEm
	C	T	31	0.073968	0.013044	1.423e-08	rs78295726	exposure	TRUE	reported	N5BszM	NA	textfile	bw3JEm
	C	A	27	0.22336	0.034592	1.0678e-10	rs45524632	exposure	TRUE	reported	N5BszM	NA	textfile	bw3JEm
	A	G	34	-0.055036	0.0095341	7.8079e-09	rs492602	exposure	TRUE	reported	N5BszM	NA	textfile	bw3JEm
	A	G	32	0.077962	0.010055	8.9463e-15	rs676314	exposure	TRUE	reported	N5BszM	NA	textfile	bw3JEm
	A	G	33	0.12824	0.010176	2.0488e-36	rs9636867	exposure	TRUE	reported	N5BszM	NA	textfile	bw3JEm
	C	T	33	0.122	0.017175	1.2172e-12	rs78314212	exposure	TRUE	reported	N5BszM	NA	textfile	bw3JEm
SARS-CoV-2 infection	C	T	54	-0.035023	0.0045618	1.6237e-14	rs11264339	exposure	TRUE	reported	YvOkog	NA	textfile	3DoWOS
	A	G	53	-0.026386	0.0047693	3.1569e-08	rs1123573	exposure	TRUE	reported	YvOkog	NA	textfile	3DoWOS
	G	A	48	0.20044	0.0098613	7.6145e-92	rs73062389	exposure	TRUE	reported	YvOkog	NA	textfile	3DoWOS
	A	G	54	0.12798	0.0084762	1.6384e-51	rs35044562	exposure	TRUE	reported	YvOkog	NA	textfile	3DoWOS
	C	T	54	-0.050838	0.0048604	1.3236e-25	rs2290859	exposure	TRUE	reported	YvOkog	NA	textfile	3DoWOS
	T	C	53	0.033425	0.0046886	1.0113e-12	rs2260685	exposure	TRUE	reported	YvOkog	NA	textfile	3DoWOS
	C	T	54	-0.030474	0.0052595	6.8731e-09	rs9264740	exposure	TRUE	reported	YvOkog	NA	textfile	3DoWOS
	T	C	54	-0.090799	0.0047649	5.8667e-81	rs554833	exposure	TRUE	reported	YvOkog	NA	textfile	3DoWOS
	A	G	55	0.026551	0.0045331	4.7086e-09	rs7118388	exposure	TRUE	reported	YvOkog	NA	textfile	3DoWOS
	C	T	54	0.028916	0.0048301	2.1411e-09	rs10774673	exposure	TRUE	reported	YvOkog	NA	textfile	3DoWOS
	A	G	51	-0.06902	0.011679	3.4235e-09	rs184781326	exposure	TRUE	reported	YvOkog	NA	textfile	3DoWOS
	A	G	51	0.049515	0.0050773	1.8028e-22	rs12610495	exposure	TRUE	reported	YvOkog	NA	textfile	3DoWOS
	C	G	53	-0.036048	0.0045957	4.3713e-15	rs679574	exposure	TRUE	reported	YvOkog	NA	textfile	3DoWOS
	A	G	52	0.027577	0.0048146	1.018e-08	rs676314	exposure	TRUE	reported	YvOkog	NA	textfile	3DoWOS
	T	C	53	-0.040547	0.0048711	8.5065e-17	rs2834158	exposure	TRUE	reported	YvOkog	NA	textfile	3DoWOS
exposure	rsid	effect_allele.exposure	other_allele.exposure	eaf.exposure	beta.exposure	se.exposure	pval	exposure	mr_keep.exposure	pval_origin.exposure	id.exposure	data_source.exposure	id
MS	rs10191329	A	C	0.17	0.0887676	0.0154755	9.69318e-09	exposure	TRUE	reported	zOIdR0	textfile	Po0cf2
	rs10191329	A	C	0.17	0.0887676	0.0154755	9.69318e-09	exposure	TRUE	reported	bONKuR	textfile	9Go9Oa
	rs10191329	A	C	0.17	0.0887676	0.0154755	9.69318e-09	exposure	TRUE	reported	U4xTGX	textfile	2c8PSs
