# Supplementary material for: Multiple sclerosis and COVID-19: a bidirectional Mendelian randomization study
Source: Front Immunol. 2024 Oct 18;15:1451347. doi: 10.3389/fimmu.2024.1451347 (PMC11527686; doi:10.3389/fimmu.2024.1451347)
Supplement: Supplementary file 8 [file Table6.xlsx]

## Sheet: Supplementary Table 6
Supplementary Table 6. Causal associations between IFNβ therapy MS and COVID-19 (European population)
SNP, single nucleotide polymorphism;OR,odds ratio; or_lci95,Odds Ratio Lower Confidence Interval; or_uci95,Odds Ratio Upper Confidence Interval;
GWAS ID	Exposure	Outcome	Method	Used_SNPS	P-value	or	or_lci95	or_uci95
ebi-a-GCST90093327	Severe COVID-19	IFNβ therapy MS	MR Egger	25	0.325298	0.776509	0.474166	1.27164
			Weighted median	25	0.445533	0.856148	0.574451	1.27598
			Inverse variance weighted	25	0.95118	1.00892	0.759176	1.34083
			Simple mode	25	0.77476	1.15179	0.442297	2.99939
			Weighted mode	25	0.631835	0.902296	0.595704	1.36668
	Hospitalized COVID-19	IFNβ therapy MS	MR Egger	27	0.307397	0.68659	0.338467	1.39276
			Weighted median	27	0.60666	0.858776	0.481021	1.53319
			Inverse variance weighted	27	0.627623	1.10041	0.747572	1.61977
			Simple mode	27	0.658317	1.34752	0.364762	4.97809
			Weighted mode	27	0.631885	0.846922	0.432628	1.65795
	SARS-CoV-2 infection	IFNβ therapy MS	MR Egger	13	0.62012	1.89111	0.163412	21.885
			Weighted median	13	0.309176	2.25648	0.470168	10.8296
			Inverse variance weighted	13	0.626285	1.32497	0.426904	4.11228
			Simple mode	13	0.502973	2.62336	0.169842	40.5203
			Weighted mode	13	0.161931	4.31542	0.630825	29.5214
ebi-a-GCST90093328	Severe COVID-19	IFNβ therapy MS	MR Egger	26	0.597753	0.775405	0.305218	1.96991
			Weighted median	26	0.518721	0.786542	0.379316	1.63096
			Inverse variance weighted	26	0.464543	0.823905	0.490276	1.38456
			Simple mode	26	0.707569	0.797506	0.247819	2.56646
			Weighted mode	26	0.669358	0.845905	0.395977	1.80707
	Hospitalized COVID-19	IFNβ therapy MS	MR Egger	27	0.624919	0.698612	0.168842	2.89062
			Weighted median	27	0.64615	0.76843	0.249598	2.36574
			Inverse variance weighted	27	0.324814	0.679734	0.315202	1.46585
			Simple mode	27	0.899907	0.896662	0.16658	4.82652
			Weighted mode	27	0.675877	0.794631	0.273791	2.30628
	SARS-CoV-2 infection	IFNβ therapy MS	MR Egger	14	0.779088	2.00551	0.0172771	232.799
			Weighted median	14	0.847784	1.3293	0.0726596	24.3194
			Inverse variance weighted	14	0.816469	0.769127	0.0838006	7.0591
			Simple mode	14	0.943953	0.854074	0.0114322	63.8056
			Weighted mode	14	0.951982	0.903943	0.0359641	22.7202
ebi-a-GCST90093329	Severe COVID-19	IFNβ therapy MS	MR Egger	26	0.27926	0.762379	0.471576	1.23251
			Weighted median	26	0.283915	0.828652	0.587581	1.16863
			Inverse variance weighted	26	0.739444	1.04815	0.794433	1.38291
			Simple mode	26	0.55381	0.815914	0.419843	1.58563
			Weighted mode	26	0.34898	0.833972	0.57443	1.21078
	Hospitalized COVID-19	IFNβ therapy MS	MR Egger	27	0.262509	0.690483	0.366554	1.30067
			Weighted median	27	0.342003	0.779099	0.465566	1.30378
			Inverse variance weighted	27	0.992452	0.998334	0.706743	1.41023
			Simple mode	27	0.953779	0.966847	0.312598	2.99041
			Weighted mode	27	0.388365	0.781147	0.449864	1.35639
	SARS-CoV-2 infection	IFNβ therapy MS	MR Egger	14	0.992896	0.986101	0.0482351	20.1595
			Weighted median	14	0.0964882	3.4319	0.801723	14.6908
			Inverse variance weighted	14	0.438053	1.71644	0.438142	6.72426
			Simple mode	14	0.462518	2.4136	0.246578	23.6252
			Weighted mode	14	0.202916	3.14917	0.58881	16.8429
ebi-a-GCST90093330	Severe COVID-19	IFNβ therapy MS	MR Egger	26	0.556058	1.19136	0.670521	2.11677
			Weighted median	26	0.881858	0.970665	0.655439	1.43749
			Inverse variance weighted	26	0.421778	0.879745	0.643573	1.20258
			Simple mode	26	0.088404	0.449165	0.185423	1.08805
			Weighted mode	26	0.999838	0.999958	0.669054	1.49452
	Hospitalized COVID-19	IFNβ therapy MS	MR Egger	27	0.479197	1.34141	0.601888	2.98956
			Weighted median	27	0.824549	1.0691	0.59222	1.92997
			Inverse variance weighted	27	0.513638	0.868366	0.56855	1.32628
			Simple mode	27	0.92285	0.943739	0.295669	3.0123
			Weighted mode	27	0.995845	0.998282	0.525841	1.89519
	SARS-CoV-2 infection	IFNβ therapy MS	MR Egger	14	0.919172	0.845582	0.035438	20.1763
			Weighted median	14	0.390702	0.493177	0.0981717	2.47754
			Inverse variance weighted	14	0.41437	0.555209	0.135152	2.28082
			Simple mode	14	0.849156	1.28952	0.0988316	16.8252
			Weighted mode	14	0.522023	0.569234	0.106259	3.04941
ebi-a-GCST90093331	Severe COVID-19	IFNβ therapy MS	MR Egger	26	0.618924	0.91506	0.647891	1.2924
			Weighted median	26	0.597945	0.929741	0.70921	1.21885
			Inverse variance weighted	26	0.776703	0.973266	0.807055	1.17371
			Simple mode	26	0.610665	0.881787	0.5466	1.42252
			Weighted mode	26	0.591148	0.926843	0.704964	1.21855
	Hospitalized COVID-19	IFNβ therapy MS	MR Egger	27	0.693289	0.904475	0.55233	1.48113
			Weighted median	27	0.645502	0.910654	0.611181	1.35686
			Inverse variance weighted	27	0.649182	0.940953	0.723905	1.22308
			Simple mode	27	0.964453	1.01657	0.496911	2.07967
			Weighted mode	27	0.70576	0.925498	0.621916	1.37727
	SARS-CoV-2 infection	IFNβ therapy MS	MR Egger	14	0.941606	0.932744	0.150468	5.78204
			Weighted median	14	0.602865	1.33268	0.451716	3.93173
			Inverse variance weighted	14	0.90029	1.05357	0.465724	2.38341
			Simple mode	14	0.610632	1.64508	0.253533	10.6743
			Weighted mode	14	0.953182	1.03434	0.342409	3.12448
ebi-a-GCST90093332	Severe COVID-19	IFNβ therapy MS	MR Egger	25	0.0947849	0.868235	0.740652	1.0178
			Weighted median	25	0.3997	0.945753	0.830624	1.07684
			Inverse variance weighted	25	0.723818	0.982887	0.893146	1.08164
			Simple mode	25	0.636485	1.07736	0.794082	1.46169
			Weighted mode	25	0.277274	0.928673	0.815086	1.05809
	Hospitalized COVID-19	IFNβ therapy MS	MR Egger	27	0.144945	0.833246	0.657008	1.05676
			Weighted median	27	0.520311	0.939313	0.776092	1.13686
			Inverse variance weighted	27	0.827197	0.985537	0.864695	1.12327
			Simple mode	27	0.725626	1.08073	0.703786	1.65956
			Weighted mode	27	0.267014	0.881922	0.709803	1.09578
	SARS-CoV-2 infection	IFNβ therapy MS	MR Egger	13	0.792928	0.894017	0.395189	2.02249
			Weighted median	13	0.301574	1.33974	0.769181	2.33353
			Inverse variance weighted	13	0.952405	0.988353	0.67271	1.4521
			Simple mode	13	0.478618	1.46083	0.529007	4.03403
			Weighted mode	13	0.313388	1.57011	0.677637	3.63798
ebi-a-GCST90093333	Severe COVID-19	IFNβ therapy MS	MR Egger	26	0.867635	0.984058	0.816236	1.18638
			Weighted median	26	0.815746	0.983001	0.850984	1.1355
			Inverse variance weighted	26	0.544505	0.968377	0.87279	1.07443
			Simple mode	26	0.754289	0.95978	0.744299	1.23764
			Weighted mode	26	0.769555	0.978371	0.846557	1.13071
	Hospitalized COVID-19	IFNβ therapy MS	MR Egger	27	0.834421	0.969793	0.729585	1.28909
			Weighted median	27	0.828778	0.97572	0.780873	1.21918
			Inverse variance weighted	27	0.49062	0.947449	0.812634	1.10463
			Simple mode	27	0.982938	0.995957	0.689492	1.43864
			Weighted mode	27	0.839355	0.978298	0.792973	1.20693
	SARS-CoV-2 infection	IFNβ therapy MS	MR Egger	14	0.586099	1.31264	0.506149	3.4042
			Weighted median	14	0.73299	1.10576	0.620617	1.97013
			Inverse variance weighted	14	0.786939	1.06295	0.682725	1.65494
			Simple mode	14	0.954614	0.975567	0.423011	2.2499
			Weighted mode	14	0.842054	1.07416	0.538935	2.14091
ebi-a-GCST90093334	Severe COVID-19	IFNβ therapy MS	MR Egger	26	0.135302	0.909941	0.807301	1.02563
			Weighted median	26	0.272453	0.946642	0.858328	1.04404
			Inverse variance weighted	26	0.880179	0.994803	0.929632	1.06454
			Simple mode	26	0.959201	1.0046	0.844161	1.19553
			Weighted mode	26	0.267837	0.943226	0.852542	1.04356
	Hospitalized COVID-19	IFNβ therapy MS	MR Egger	27	0.208939	0.886968	0.739172	1.06432
			Weighted median	27	0.220435	0.910741	0.784235	1.05765
			Inverse variance weighted	27	0.539464	0.969322	0.877497	1.07076
			Simple mode	27	0.932159	0.987367	0.738888	1.31941
			Weighted mode	27	0.290054	0.921619	0.794729	1.06877
	SARS-CoV-2 infection	IFNβ therapy MS	MR Egger	14	0.780435	0.900214	0.43699	1.85447
			Weighted median	14	0.0948071	1.41016	0.942191	2.11055
			Inverse variance weighted	14	0.52533	1.11297	0.799906	1.54857
			Simple mode	14	0.43031	1.34085	0.661699	2.71708
			Weighted mode	14	0.26764	1.36724	0.805279	2.32136
ebi-a-GCST90093335	Severe COVID-19	IFNβ therapy MS	MR Egger	26	0.991963	1.0011	0.809845	1.23753
			Weighted median	26	0.564528	0.952899	0.808658	1.12287
			Inverse variance weighted	26	0.250022	0.935615	0.835313	1.04796
			Simple mode	26	0.129136	0.787628	0.584567	1.06123
			Weighted mode	26	0.555475	0.954872	0.820674	1.11101
	Hospitalized COVID-19	IFNβ therapy MS	MR Egger	27	0.998856	1.00023	0.732896	1.36508
			Weighted median	27	0.537698	0.928189	0.732339	1.17642
			Inverse variance weighted	27	0.325285	0.922353	0.78515	1.08353
			Simple mode	27	0.504028	0.866643	0.572839	1.31114
			Weighted mode	27	0.581206	0.936965	0.745607	1.17744
	SARS-CoV-2 infection	IFNβ therapy MS	MR Egger	14	0.708667	0.796756	0.248832	2.55121
			Weighted median	14	0.382897	0.757893	0.40661	1.41266
			Inverse variance weighted	14	0.270007	0.747452	0.445609	1.25376
			Simple mode	14	0.619549	0.779742	0.298929	2.03392
			Weighted mode	14	0.332988	0.726798	0.390194	1.35378
ebi-a-GCST90093336	Severe COVID-19	IFNβ therapy MS	MR Egger	26	0.208369	0.93485	0.844085	1.03538
			Weighted median	26	0.193689	0.948294	0.875333	1.02734
			Inverse variance weighted	26	0.424452	0.977157	0.923289	1.03417
			Simple mode	26	0.30991	1.09087	0.925424	1.2859
			Weighted mode	26	0.203095	0.950407	0.880609	1.02574
	Hospitalized COVID-19	IFNβ therapy MS	MR Egger	27	0.287261	0.917332	0.785196	1.0717
			Weighted median	27	0.193858	0.920321	0.81197	1.04313
			Inverse variance weighted	27	0.285946	0.955347	0.878457	1.03897
			Simple mode	27	0.692115	0.955801	0.766071	1.19252
			Weighted mode	27	0.24344	0.923651	0.810709	1.05233
	SARS-CoV-2 infection	IFNβ therapy MS	MR Egger	14	0.64773	0.871375	0.489914	1.54985
			Weighted median	14	0.93794	0.986619	0.702872	1.38492
			Inverse variance weighted	14	0.930572	0.988499	0.762004	1.28232
			Simple mode	14	0.268467	1.49647	0.755528	2.96407
			Weighted mode	14	0.862617	1.03623	0.697951	1.53846
ebi-a-GCST90093337	Severe COVID-19	IFNβ therapy MS	MR Egger	25	0.234178	0.857671	0.670425	1.09721
			Weighted median	25	0.357214	0.922668	0.777378	1.09511
			Inverse variance weighted	25	0.686374	0.971107	0.842284	1.11963
			Simple mode	25	0.513293	1.14077	0.773119	1.68327
			Weighted mode	25	0.571258	0.94826	0.79096	1.13684
	Hospitalized COVID-19	IFNβ therapy MS	MR Egger	27	0.372121	0.84759	0.593348	1.21077
			Weighted median	27	0.287022	0.867693	0.668195	1.12676
			Inverse variance weighted	27	0.632788	0.95369	0.785116	1.15846
			Simple mode	27	0.868889	1.05013	0.590872	1.86635
			Weighted mode	27	0.433835	0.896917	0.6859	1.17285
	SARS-CoV-2 infection	IFNβ therapy MS	MR Egger	13	0.708255	1.29786	0.343074	4.90982
			Weighted median	13	0.402081	1.39541	0.640064	3.04213
			Inverse variance weighted	13	0.782185	1.08864	0.596214	1.98777
			Simple mode	13	0.579464	1.47531	0.38703	5.62368
			Weighted mode	13	0.235361	1.91173	0.691697	5.28369
ebi-a-GCST90093338	Severe COVID-19	IFNβ therapy MS	MR Egger	26	0.710368	0.943782	0.697932	1.27623
			Weighted median	26	0.887633	0.982471	0.768754	1.2556
			Inverse variance weighted	26	0.517731	0.946216	0.800274	1.11877
			Simple mode	26	0.133898	0.706117	0.454655	1.09666
			Weighted mode	26	0.878231	0.981673	0.77669	1.24076
	Hospitalized COVID-19	IFNβ therapy MS	MR Egger	27	0.823866	0.948648	0.599237	1.5018
			Weighted median	27	0.903808	0.977979	0.681537	1.40336
			Inverse variance weighted	27	0.318146	0.881646	0.688471	1.12902
			Simple mode	27	0.841002	1.06948	0.558464	2.04809
			Weighted mode	27	0.904129	0.97735	0.675631	1.41381
	SARS-CoV-2 infection	IFNβ therapy MS	MR Egger	14	0.770438	0.791034	0.169705	3.68718
			Weighted median	14	0.881335	0.9324	0.37195	2.33733
			Inverse variance weighted	14	0.957878	0.980937	0.480224	2.00373
			Simple mode	14	0.754122	1.25048	0.317909	4.91873
			Weighted mode	14	0.906592	0.941752	0.352354	2.51706
ebi-a-GCST90093339	Severe COVID-19	IFNβ therapy MS	MR Egger	26	0.242301	0.879039	0.711976	1.0853
			Weighted median	26	0.536146	0.954961	0.825231	1.10508
			Inverse variance weighted	26	0.844893	0.988083	0.876254	1.11418
			Simple mode	26	0.993956	0.998882	0.749985	1.33038
			Weighted mode	26	0.499744	0.952366	0.828212	1.09513
	Hospitalized COVID-19	IFNβ therapy MS	MR Egger	27	0.374448	0.879364	0.665524	1.16191
			Weighted median	27	0.398578	0.91257	0.737924	1.12855
			Inverse variance weighted	27	0.336494	0.929158	0.799861	1.07936
			Simple mode	27	0.708265	1.08386	0.714152	1.64495
			Weighted mode	27	0.570534	0.935874	0.7465	1.17329
	SARS-CoV-2 infection	IFNβ therapy MS	MR Egger	13	0.877251	1.08691	0.386768	3.05449
			Weighted median	13	0.556784	1.21007	0.640617	2.28572
			Inverse variance weighted	13	0.809259	1.05884	0.665585	1.68445
			Simple mode	13	0.421323	1.57084	0.542542	4.54809
			Weighted mode	13	0.259532	1.55174	0.749548	3.21245
ebi-a-GCST90093340	Severe COVID-19	IFNβ therapy MS	MR Egger	26	0.108069	1.22726	0.964955	1.56086
			Weighted median	26	0.332833	1.09565	0.910709	1.31815
			Inverse variance weighted	26	0.475202	0.953144	0.835505	1.08735
			Simple mode	26	0.344851	0.82881	0.565533	1.21465
			Weighted mode	26	0.285133	1.10922	0.920952	1.33597
	Hospitalized COVID-19	IFNβ therapy MS	MR Egger	27	0.160194	1.33575	0.90257	1.97682
			Weighted median	27	0.37471	1.14445	0.849599	1.54164
			Inverse variance weighted	27	0.531488	0.932576	0.74942	1.16049
			Simple mode	27	0.185125	0.663056	0.366947	1.19811
			Weighted mode	27	0.387906	1.13727	0.853451	1.51547
	SARS-CoV-2 infection	IFNβ therapy MS	MR Egger	14	0.992562	0.99185	0.183934	5.34847
			Weighted median	14	0.415657	0.721705	0.329079	1.58277
			Inverse variance weighted	14	0.708977	0.867001	0.409762	1.83446
			Simple mode	14	0.906385	1.09723	0.240783	5
			Weighted mode	14	0.597752	0.786544	0.329485	1.87763
ebi-a-GCST90093341	Severe COVID-19	IFNβ therapy MS	MR Egger	26	0.835755	0.984918	0.854437	1.13532
			Weighted median	26	0.856037	0.989459	0.882425	1.10948
			Inverse variance weighted	26	0.530333	0.975564	0.903018	1.05394
			Simple mode	26	0.714367	0.95875	0.767079	1.19831
			Weighted mode	26	0.800524	0.984374	0.872295	1.11085
	Hospitalized COVID-19	IFNβ therapy MS	MR Egger	27	0.913482	1.01328	0.800628	1.28241
			Weighted median	27	0.856666	0.984003	0.826028	1.17219
			Inverse variance weighted	27	0.261791	0.930336	0.820097	1.05539
			Simple mode	27	0.84912	0.968717	0.700485	1.33966
			Weighted mode	27	0.826892	0.980791	0.825731	1.16497
	SARS-CoV-2 infection	IFNβ therapy MS	MR Egger	14	0.87039	0.931875	0.406494	2.1363
			Weighted median	14	0.719084	1.08432	0.69755	1.68554
			Inverse variance weighted	14	0.783339	1.05367	0.725885	1.52947
			Simple mode	14	0.930707	1.03434	0.490371	2.18172
			Weighted mode	14	0.889435	1.03434	0.648581	1.64952
ebi-a-GCST90093342	Severe COVID-19	IFNβ therapy MS	MR Egger	26	0.0822281	0.74141	0.536593	1.02441
			Weighted median	26	0.17808	0.82846	0.629974	1.08948
			Inverse variance weighted	26	0.393979	0.923351	0.76866	1.10917
			Simple mode	26	0.613018	0.881158	0.542984	1.42995
			Weighted mode	26	0.213101	0.839501	0.641899	1.09793
	Hospitalized COVID-19	IFNβ therapy MS	MR Egger	27	0.289433	0.761951	0.465702	1.24665
			Weighted median	27	0.137329	0.741787	0.500218	1.10002
			Inverse variance weighted	27	0.086518	0.788581	0.601024	1.03467
			Simple mode	27	0.263534	0.679797	0.350669	1.31784
			Weighted mode	27	0.161654	0.742585	0.495316	1.1133
	SARS-CoV-2 infection	IFNβ therapy MS	MR Egger	14	0.159708	0.280121	0.0530565	1.47894
			Weighted median	14	0.396781	0.633057	0.219877	1.82266
			Inverse variance weighted	14	0.215228	0.609292	0.278307	1.33391
			Simple mode	14	0.790263	0.808797	0.174801	3.74228
			Weighted mode	14	0.428238	0.610408	0.186976	1.99276
ebi-a-GCST90093343	Severe COVID-19	IFNβ therapy MS	MR Egger	26	0.194118	1.73038	0.774002	3.86849
			Weighted median	26	0.168198	1.56703	0.827203	2.96856
			Inverse variance weighted	26	0.886584	1.03352	0.656974	1.62588
			Simple mode	26	0.854364	1.13928	0.287183	4.51959
			Weighted mode	26	0.208854	1.50695	0.808165	2.80996
	Hospitalized COVID-19	IFNβ therapy MS	MR Egger	27	0.420414	1.97454	0.387741	10.0551
			Weighted median	27	0.336706	1.62478	0.603577	4.37378
			Inverse variance weighted	27	0.699306	1.19065	0.491165	2.88631
			Simple mode	27	0.325969	0.315617	0.0330117	3.01754
			Weighted mode	27	0.474127	1.45232	0.53056	3.97551
	SARS-CoV-2 infection	IFNβ therapy MS	MR Egger	14	0.683552	3.27162	0.0125671	851.703
			Weighted median	14	0.536024	0.406331	0.0234484	7.0412
			Inverse variance weighted	14	0.746281	1.52179	0.119585	19.3658
			Simple mode	14	0.863915	1.61397	0.00753452	345.729
			Weighted mode	14	0.881352	1.28227	0.0521929	31.5026
ebi-a-GCST90093344	Severe COVID-19	IFNβ therapy MS	MR Egger	26	0.250265	0.835021	0.618639	1.12709
			Weighted median	26	0.391576	0.901285	0.710561	1.1432
			Inverse variance weighted	26	0.460854	0.938059	0.791449	1.11183
			Simple mode	26	0.596913	0.903368	0.622844	1.31024
			Weighted mode	26	0.388071	0.897168	0.704246	1.14294
	Hospitalized COVID-19	IFNβ therapy MS	MR Egger	27	0.551414	0.868697	0.550085	1.37185
			Weighted median	27	0.394052	0.850364	0.585758	1.2345
			Inverse variance weighted	27	0.161806	0.835443	0.649417	1.07476
			Simple mode	27	0.804563	0.930543	0.529197	1.63627
			Weighted mode	27	0.38054	0.845518	0.584792	1.22249
	SARS-CoV-2 infection	IFNβ therapy MS	MR Egger	14	0.262467	0.396791	0.0849955	1.85237
			Weighted median	14	0.320891	0.613374	0.233656	1.61018
			Inverse variance weighted	14	0.322438	0.693016	0.335178	1.43288
			Simple mode	14	0.580138	0.668686	0.166506	2.68543
			Weighted mode	14	0.315779	0.599062	0.228801	1.56851
ebi-a-GCST90093345	Severe COVID-19	IFNβ therapy MS	MR Egger	26	0.531888	0.904137	0.662212	1.23445
			Weighted median	26	0.26108	0.864009	0.669583	1.11489
			Inverse variance weighted	26	0.312349	0.916791	0.774595	1.08509
			Simple mode	26	0.848289	1.04736	0.655152	1.67435
			Weighted mode	26	0.336777	0.873313	0.66594	1.14526
	Hospitalized COVID-19	IFNβ therapy MS	MR Egger	27	0.524404	0.83327	0.478967	1.44966
			Weighted median	27	0.221696	0.788704	0.538984	1.15412
			Inverse variance weighted	27	0.428682	0.890905	0.669254	1.18597
			Simple mode	27	0.795251	1.098	0.545839	2.20872
			Weighted mode	27	0.460859	0.862741	0.586119	1.26992
	SARS-CoV-2 infection	IFNβ therapy MS	MR Egger	14	0.564791	0.626028	0.132812	2.95087
			Weighted median	14	0.857717	0.913449	0.339519	2.45756
			Inverse variance weighted	14	0.227875	0.644886	0.316093	1.31568
			Simple mode	14	0.631349	1.49548	0.300344	7.44635
			Weighted mode	14	0.890034	1.08412	0.352732	3.33207
ebi-a-GCST90093346	Severe COVID-19	IFNβ therapy MS	MR Egger	26	0.211003	0.867915	0.699275	1.07722
			Weighted median	26	0.118989	0.871627	0.733356	1.03597
			Inverse variance weighted	26	0.216494	0.927301	0.82269	1.04521
			Simple mode	26	0.893865	1.02261	0.738725	1.4156
			Weighted mode	26	0.222736	0.893665	0.749273	1.06588
	Hospitalized COVID-19	IFNβ therapy MS	MR Egger	27	0.397928	0.850658	0.588401	1.22981
			Weighted median	27	0.111869	0.810639	0.625788	1.05009
			Inverse variance weighted	27	0.138175	0.863019	0.710297	1.04858
			Simple mode	27	0.550929	0.866355	0.543993	1.37974
			Weighted mode	27	0.253398	0.85743	0.662372	1.10993
	SARS-CoV-2 infection	IFNβ therapy MS	MR Egger	14	0.236039	0.498919	0.167325	1.48764
			Weighted median	14	0.427763	0.752687	0.372959	1.51904
			Inverse variance weighted	14	0.120248	0.668146	0.401745	1.1112
			Simple mode	14	0.685957	0.7956	0.269168	2.35162
			Weighted mode	14	0.379775	0.704286	0.330786	1.49951
	ebi-a-GCST90093327	Severe COVID-19	Wald ratio	1	0.863012	1.00457	0.953891	1.05794
	ebi-a-GCST90093327	Hospitalized COVID-19	Wald ratio	1	0.37791	1.01225	0.985227	1.04001
	ebi-a-GCST90093329	SARS-CoV-2 infection	Wald ratio	1	0.191935	1.01186	0.9941	1.02993
	ebi-a-GCST90093330	Severe COVID-19	Wald ratio	1	0.56215	1.01294	0.969854	1.05793
	ebi-a-GCST90093330	Hospitalized COVID-19	Wald ratio	1	0.877488	1.00186	0.978503	1.02577
	ebi-a-GCST90093330	SARS-CoV-2 infection	Wald ratio	1	0.914674	1.00061	0.989505	1.01184
	ebi-a-GCST90093331	Severe COVID-19	Inverse variance weighted	2	0.746308	0.987279	0.913596	1.0669
	ebi-a-GCST90093331	Hospitalized COVID-19	Inverse variance weighted	2	0.323313	0.977144	0.933321	1.02302
	ebi-a-GCST90093331	SARS-CoV-2 infection	Inverse variance weighted	2	0.901515	1.00292	0.95767	1.05031
	ebi-a-GCST90093332	Severe COVID-19	Wald ratio	1	0.531419	1.04697	0.90678	1.20884
	ebi-a-GCST90093332	Hospitalized COVID-19	Wald ratio	1	0.101266	1.06928	0.986954	1.15848
	ebi-a-GCST90093332	SARS-CoV-2 infection	Wald ratio	1	0.153028	1.02512	0.99082	1.06061
	ebi-a-GCST90093333	Severe COVID-19	Wald ratio	1	0.083993	0.874271	0.750682	1.01821
	ebi-a-GCST90093333	Hospitalized COVID-19	Wald ratio	1	0.130789	0.923741	0.83342	1.02385
	ebi-a-GCST90093333	SARS-CoV-2 infection	Wald ratio	1	0.975288	1.00076	0.953766	1.05007
	ebi-a-GCST90093334	SARS-CoV-2 infection	Wald ratio	1	0.191935	1.05179	0.974967	1.13467
	ebi-a-GCST90093335	SARS-CoV-2 infection	Wald ratio	1	0.0725908	1.03062	0.997238	1.06513
	ebi-a-GCST90093336	Severe COVID-19	Wald ratio	1	0.554799	1.0655	0.863199	1.31521
	ebi-a-GCST90093336	Hospitalized COVID-19	Wald ratio	1	0.740164	0.979458	0.866387	1.10729
	ebi-a-GCST90093336	SARS-CoV-2 infection	Inverse variance weighted	2	0.134643	1.04701	0.985854	1.11196
	ebi-a-GCST90093337	Severe COVID-19	Wald ratio	1	0.839919	1.01173	0.903522	1.13289
	ebi-a-GCST90093337	Hospitalized COVID-19	Inverse variance weighted	2	0.311588	1.0337	0.969423	1.10224
	ebi-a-GCST90093337	SARS-CoV-2 infection	Inverse variance weighted	2	0.57653	1.01211	0.970253	1.05576
	ebi-a-GCST90093339	Severe COVID-19	Wald ratio	1	0.852015	1.01722	0.850158	1.21712
	ebi-a-GCST90093339	Hospitalized COVID-19	Inverse variance weighted	2	0.726295	1.01424	0.937021	1.09783
	ebi-a-GCST90093339	SARS-CoV-2 infection	Inverse variance weighted	2	0.793736	1.00683	0.956751	1.05953
	ebi-a-GCST90093340	SARS-CoV-2 infection	Wald ratio	1	0.0725908	1.02546	0.997698	1.05399
	ebi-a-GCST90093341	Severe COVID-19	Wald ratio	1	0.25197	1.10908	0.929038	1.32402
	ebi-a-GCST90093341	Hospitalized COVID-19	Wald ratio	1	0.753288	1.01634	0.918648	1.12442
	ebi-a-GCST90093341	SARS-CoV-2 infection	Wald ratio	1	0.21659	0.960708	0.901524	1.02378
	ebi-a-GCST90093343	Severe COVID-19	Inverse variance weighted	2	0.323414	0.982576	0.948884	1.01746
	ebi-a-GCST90093343	Hospitalized COVID-19	Inverse variance weighted	2	0.304291	0.988386	0.966599	1.01066
	ebi-a-GCST90093343	SARS-CoV-2 infection	Inverse variance weighted	2	0.390913	1.00428	0.994525	1.01414
	ebi-a-GCST90093345	SARS-CoV-2 infection	Wald ratio	1	0.618355	0.99053	0.954134	1.02831
