# Supplementary material for: Multiple sclerosis and COVID-19: a bidirectional Mendelian randomization study
Source: Front Immunol. 2024 Oct 18;15:1451347. doi: 10.3389/fimmu.2024.1451347 (PMC11527686; doi:10.3389/fimmu.2024.1451347)
Supplement: Supplementary file 9 [file Table7.xlsx]

## Sheet: Supplementary Table 7
Supplementary Table 7.The results of pleiotropy test between COVID-19 and IFNβ therapy MS (European population)
se,Standard Error;
id.exposure	id.outcome	outcome	exposure	egger_intercept	se	P-value
c3DEG0	ebi-a-GCST90093327	Neutralising antibody response to interferon beta therapy in multiple sclerosis (presence of antibodies; IFN<U+03B2>-1a subcutaneous) || id:ebi-a-GCST90093327	exposure	0.0525873	0.0415472	0.218284
y2DRMu	ebi-a-GCST90093327	Neutralising antibody response to interferon beta therapy in multiple sclerosis (presence of antibodies; IFN<U+03B2>-1a subcutaneous) || id:ebi-a-GCST90093327	exposure	0.0589635	0.0377752	0.131117
3c39Lm	ebi-a-GCST90093327	Neutralising antibody response to interferon beta therapy in multiple sclerosis (presence of antibodies; IFN<U+03B2>-1a subcutaneous) || id:ebi-a-GCST90093327	exposure	-0.0197627	0.0612556	0.753028
N0He89	ebi-a-GCST90093328	Neutralising antibody response to interferon beta therapy in multiple sclerosis (presence of antibodies; IFN<U+03B2>-1a intramuscular) || id:ebi-a-GCST90093328	exposure	0.0118461	0.0771553	0.87926
sog5cO	ebi-a-GCST90093328	Neutralising antibody response to interferon beta therapy in multiple sclerosis (presence of antibodies; IFN<U+03B2>-1a intramuscular) || id:ebi-a-GCST90093328	exposure	-0.00336502	0.0748488	0.964498
sVjJ3u	ebi-a-GCST90093328	Neutralising antibody response to interferon beta therapy in multiple sclerosis (presence of antibodies; IFN<U+03B2>-1a intramuscular) || id:ebi-a-GCST90093328	exposure	-0.0515371	0.11539	0.663092
SlIUCW	ebi-a-GCST90093329	Neutralising antibody response to interferon beta therapy in multiple sclerosis (presence of antibodies; IFN<U+03B2>-1a subcutaneous and intramuscular) || id:ebi-a-GCST90093329	exposure	0.062757	0.0400021	0.129776
GgR9W4	ebi-a-GCST90093329	Neutralising antibody response to interferon beta therapy in multiple sclerosis (presence of antibodies; IFN<U+03B2>-1a subcutaneous and intramuscular) || id:ebi-a-GCST90093329	exposure	0.0459223	0.0337271	0.185475
8mehNG	ebi-a-GCST90093329	Neutralising antibody response to interferon beta therapy in multiple sclerosis (presence of antibodies; IFN<U+03B2>-1a subcutaneous and intramuscular) || id:ebi-a-GCST90093329	exposure	0.029991	0.0736351	0.690965
g9FhWD	ebi-a-GCST90093330	Neutralising antibody response to interferon beta therapy in multiple sclerosis (presence of antibodies; IFN<U+03B2>-1b subcutaneous) || id:ebi-a-GCST90093330	exposure	-0.0571245	0.0465568	0.231729
bnkSYO	ebi-a-GCST90093330	Neutralising antibody response to interferon beta therapy in multiple sclerosis (presence of antibodies; IFN<U+03B2>-1b subcutaneous) || id:ebi-a-GCST90093330	exposure	-0.0519695	0.0416513	0.223693
GAxwgf	ebi-a-GCST90093330	Neutralising antibody response to interferon beta therapy in multiple sclerosis (presence of antibodies; IFN<U+03B2>-1b subcutaneous) || id:ebi-a-GCST90093330	exposure	-0.0224212	0.0765058	0.774479
OYoKNA	ebi-a-GCST90093331	Neutralising antibody response to interferon beta therapy in multiple sclerosis (presence of antibodies; all treatment preparations) || id:ebi-a-GCST90093331	exposure	0.011924	0.0284122	0.678453
NAFDYJ	ebi-a-GCST90093331	Neutralising antibody response to interferon beta therapy in multiple sclerosis (presence of antibodies; all treatment preparations) || id:ebi-a-GCST90093331	exposure	0.0048387	0.0259958	0.853842
3NBJwq	ebi-a-GCST90093331	Neutralising antibody response to interferon beta therapy in multiple sclerosis (presence of antibodies; all treatment preparations) || id:ebi-a-GCST90093331	exposure	0.00654874	0.0442944	0.88492
qpHEvG	ebi-a-GCST90093332	Neutralising antibody response to interferon beta therapy in multiple sclerosis (antibody titre; IFN<U+03B2>-1a subcutaneous) || id:ebi-a-GCST90093332	exposure	0.0251463	0.0134681	0.074687
lAmwrH	ebi-a-GCST90093332	Neutralising antibody response to interferon beta therapy in multiple sclerosis (antibody titre; IFN<U+03B2>-1a subcutaneous) || id:ebi-a-GCST90093332	exposure	0.0211665	0.0127636	0.109744
KpThXJ	ebi-a-GCST90093332	Neutralising antibody response to interferon beta therapy in multiple sclerosis (antibody titre; IFN<U+03B2>-1a subcutaneous) || id:ebi-a-GCST90093332	exposure	0.00559111	0.020475	0.789858
QiZyaL	ebi-a-GCST90093333	Neutralising antibody response to interferon beta therapy in multiple sclerosis (antibody titre; IFN<U+03B2>-1a intramuscular) || id:ebi-a-GCST90093333	exposure	-0.00315469	0.0155753	0.841199
kf1AZl	ebi-a-GCST90093333	Neutralising antibody response to interferon beta therapy in multiple sclerosis (antibody titre; IFN<U+03B2>-1a intramuscular) || id:ebi-a-GCST90093333	exposure	-0.00287898	0.0151024	0.850355
irEBYO	ebi-a-GCST90093333	Neutralising antibody response to interferon beta therapy in multiple sclerosis (antibody titre; IFN<U+03B2>-1a intramuscular) || id:ebi-a-GCST90093333	exposure	-0.0113731	0.0232083	0.632939
jygVgw	ebi-a-GCST90093334	Neutralising antibody response to interferon beta therapy in multiple sclerosis (antibody titre; IFN<U+03B2>-1a subcutaneous and intramuscular) || id:ebi-a-GCST90093334	exposure	0.0176726	0.0100124	0.0902753
5Qpg3s	ebi-a-GCST90093334	Neutralising antibody response to interferon beta therapy in multiple sclerosis (antibody titre; IFN<U+03B2>-1a subcutaneous and intramuscular) || id:ebi-a-GCST90093334	exposure	0.0111031	0.00974315	0.265265
dv66HM	ebi-a-GCST90093334	Neutralising antibody response to interferon beta therapy in multiple sclerosis (antibody titre; IFN<U+03B2>-1a subcutaneous and intramuscular) || id:ebi-a-GCST90093334	exposure	0.011498	0.0176656	0.527397
qOH7qa	ebi-a-GCST90093335	Neutralising antibody response to interferon beta therapy in multiple sclerosis (antibody titre; IFN<U+03B2>-1b subcutaneous) || id:ebi-a-GCST90093335	exposure	-0.0127798	0.0172021	0.46474
8XGWvT	ebi-a-GCST90093335	Neutralising antibody response to interferon beta therapy in multiple sclerosis (antibody titre; IFN<U+03B2>-1b subcutaneous) || id:ebi-a-GCST90093335	exposure	-0.00971833	0.0161979	0.553922
f0gpiu	ebi-a-GCST90093335	Neutralising antibody response to interferon beta therapy in multiple sclerosis (antibody titre; IFN<U+03B2>-1b subcutaneous) || id:ebi-a-GCST90093335	exposure	-0.00340363	0.0280535	0.905441
GssfJp	ebi-a-GCST90093336	Neutralising antibody response to interferon beta therapy in multiple sclerosis (antibody titre; all treatment preparations) || id:ebi-a-GCST90093336	exposure	0.00864181	0.00846186	0.317313
5agvGm	ebi-a-GCST90093336	Neutralising antibody response to interferon beta therapy in multiple sclerosis (antibody titre; all treatment preparations) || id:ebi-a-GCST90093336	exposure	0.00501069	0.00824529	0.548865
yGpu2V	ebi-a-GCST90093336	Neutralising antibody response to interferon beta therapy in multiple sclerosis (antibody titre; all treatment preparations) || id:ebi-a-GCST90093336	exposure	0.00679527	0.0140078	0.636335
cbNNQd	ebi-a-GCST90093337	Binding antibody response to interferon beta therapy in multiple sclerosis (antibody levels; IFN<U+03B2>-1a subcutaneous) || id:ebi-a-GCST90093337	exposure	0.0251303	0.0208467	0.240275
pXODPn	ebi-a-GCST90093337	Binding antibody response to interferon beta therapy in multiple sclerosis (antibody levels; IFN<U+03B2>-1a subcutaneous) || id:ebi-a-GCST90093337	exposure	0.0148489	0.0191366	0.445063
jhT0xv	ebi-a-GCST90093337	Binding antibody response to interferon beta therapy in multiple sclerosis (antibody levels; IFN<U+03B2>-1a subcutaneous) || id:ebi-a-GCST90093337	exposure	-0.00978726	0.033345	0.774592
T9rOuw	ebi-a-GCST90093338	Binding antibody response to interferon beta therapy in multiple sclerosis (antibody levels; IFN<U+03B2>-1a intramuscular) || id:ebi-a-GCST90093338	exposure	0.000504736	0.0250987	0.984122
25lsOu	ebi-a-GCST90093338	Binding antibody response to interferon beta therapy in multiple sclerosis (antibody levels; IFN<U+03B2>-1a intramuscular) || id:ebi-a-GCST90093338	exposure	-0.00902359	0.0243324	0.713875
cRC8jS	ebi-a-GCST90093338	Binding antibody response to interferon beta therapy in multiple sclerosis (antibody levels; IFN<U+03B2>-1a intramuscular) || id:ebi-a-GCST90093338	exposure	0.0115664	0.0373965	0.762404
PPjDYF	ebi-a-GCST90093339	Binding antibody response to interferon beta therapy in multiple sclerosis (antibody levels; IFN<U+03B2>-1a subcutaneous and intramuscular) || id:ebi-a-GCST90093339	exposure	0.0231607	0.0176225	0.201178
BeVls9	ebi-a-GCST90093339	Binding antibody response to interferon beta therapy in multiple sclerosis (antibody levels; IFN<U+03B2>-1a subcutaneous and intramuscular) || id:ebi-a-GCST90093339	exposure	0.00688719	0.0148905	0.647707
mw9tCm	ebi-a-GCST90093339	Binding antibody response to interferon beta therapy in multiple sclerosis (antibody levels; IFN<U+03B2>-1a subcutaneous and intramuscular) || id:ebi-a-GCST90093339	exposure	-0.00145152	0.0258253	0.956186
TKTfHa	ebi-a-GCST90093340	Binding antibody response to interferon beta therapy in multiple sclerosis (antibody levels; IFN<U+03B2>-1b subcutaneous) || id:ebi-a-GCST90093340	exposure	-0.0477317	0.0195057	0.0221011
8xgPEK	ebi-a-GCST90093340	Binding antibody response to interferon beta therapy in multiple sclerosis (antibody levels; IFN<U+03B2>-1b subcutaneous) || id:ebi-a-GCST90093340	exposure	-0.0430617	0.0204143	0.0450944
BaRhAU	ebi-a-GCST90093340	Binding antibody response to interferon beta therapy in multiple sclerosis (antibody levels; IFN<U+03B2>-1b subcutaneous) || id:ebi-a-GCST90093340	exposure	-0.00717812	0.0406727	0.862856
gpQ9ri	ebi-a-GCST90093341	Binding antibody response to interferon beta therapy in multiple sclerosis (antibody levels; all treatment preparations) || id:ebi-a-GCST90093341	exposure	-0.00185801	0.0117547	0.875728
xR8EB0	ebi-a-GCST90093341	Binding antibody response to interferon beta therapy in multiple sclerosis (antibody levels; all treatment preparations) || id:ebi-a-GCST90093341	exposure	-0.0105197	0.0124746	0.407063
BeN020	ebi-a-GCST90093341	Binding antibody response to interferon beta therapy in multiple sclerosis (antibody levels; all treatment preparations) || id:ebi-a-GCST90093341	exposure	0.00661324	0.02017	0.748656
3ONLzS	ebi-a-GCST90093342	Neutralising antibody response to interferon beta therapy in multiple sclerosis in patients positive for neutralising antibodies (antibody titre; IFN<U+03B2>-1a subcutaneous) || id:ebi-a-GCST90093342	exposure	0.0440185	0.0272513	0.119321
KFAtjx	ebi-a-GCST90093342	Neutralising antibody response to interferon beta therapy in multiple sclerosis in patients positive for neutralising antibodies (antibody titre; IFN<U+03B2>-1a subcutaneous) || id:ebi-a-GCST90093342	exposure	0.00436239	0.026605	0.871075
sEtlzH	ebi-a-GCST90093342	Neutralising antibody response to interferon beta therapy in multiple sclerosis in patients positive for neutralising antibodies (antibody titre; IFN<U+03B2>-1a subcutaneous) || id:ebi-a-GCST90093342	exposure	0.0422909	0.0407563	0.31989
LvVki1	ebi-a-GCST90093343	Neutralising antibody response to interferon beta therapy in multiple sclerosis in patients positive for neutralising antibodies (antibody titre; IFN<U+03B2>-1a intramuscular) || id:ebi-a-GCST90093343	exposure	-0.10087	0.0663874	0.141722
u7hKoR	ebi-a-GCST90093343	Neutralising antibody response to interferon beta therapy in multiple sclerosis in patients positive for neutralising antibodies (antibody titre; IFN<U+03B2>-1a intramuscular) || id:ebi-a-GCST90093343	exposure	-0.0414323	0.135247	0.764591
1slKU1	ebi-a-GCST90093344	Neutralising antibody response to interferon beta therapy in multiple sclerosis in patients positive for neutralising antibodies (antibody titre; IFN<U+03B2>-1a subcutaneous and intramuscular) || id:ebi-a-GCST90093344	exposure	0.0232601	0.0252063	0.365302
Bethm0	ebi-a-GCST90093344	Neutralising antibody response to interferon beta therapy in multiple sclerosis in patients positive for neutralising antibodies (antibody titre; IFN<U+03B2>-1a subcutaneous and intramuscular) || id:ebi-a-GCST90093344	exposure	-0.00493777	0.024605	0.842571
Srai6k	ebi-a-GCST90093344	Neutralising antibody response to interferon beta therapy in multiple sclerosis in patients positive for neutralising antibodies (antibody titre; IFN<U+03B2>-1a subcutaneous and intramuscular) || id:ebi-a-GCST90093344	exposure	0.030328	0.0377051	0.436842
xfMZRi	ebi-a-GCST90093345	Neutralising antibody response to interferon beta therapy in multiple sclerosis in patients positive for neutralising antibodies (antibody titre; IFN<U+03B2>-1b subcutaneous) || id:ebi-a-GCST90093345	exposure	0.00264013	0.0253771	0.918005
yAl0Ot	ebi-a-GCST90093345	Neutralising antibody response to interferon beta therapy in multiple sclerosis in patients positive for neutralising antibodies (antibody titre; IFN<U+03B2>-1b subcutaneous) || id:ebi-a-GCST90093345	exposure	0.00804308	0.0288941	0.783023
0EmH7T	ebi-a-GCST90093345	Neutralising antibody response to interferon beta therapy in multiple sclerosis in patients positive for neutralising antibodies (antibody titre; IFN<U+03B2>-1b subcutaneous) || id:ebi-a-GCST90093345	exposure	0.00157773	0.0373419	0.966993
t3p3dL	ebi-a-GCST90093346	Neutralising antibody response to interferon beta therapy in multiple sclerosis in patients positive for neutralising antibodies (antibody titre; all treatment preparations) || id:ebi-a-GCST90093346	exposure	0.0128883	0.0178698	0.477733
KM8tFM	ebi-a-GCST90093346	Neutralising antibody response to interferon beta therapy in multiple sclerosis in patients positive for neutralising antibodies (antibody titre; all treatment preparations) || id:ebi-a-GCST90093346	exposure	0.00177814	0.0195286	0.928176
bnaBE4	ebi-a-GCST90093346	Neutralising antibody response to interferon beta therapy in multiple sclerosis in patients positive for neutralising antibodies (antibody titre; all treatment preparations) || id:ebi-a-GCST90093346	exposure	0.0157008	0.0265184	0.564792
