# Supplementary material for: Multiple sclerosis and COVID-19: a bidirectional Mendelian randomization study
Source: Front Immunol. 2024 Oct 18;15:1451347. doi: 10.3389/fimmu.2024.1451347 (PMC11527686; doi:10.3389/fimmu.2024.1451347)
Supplement: Supplementary file 10 [file Table8.xlsx]

## Sheet: Supplementary Table 8
Supplementary Table 8. The leave-one-out analysis for COVID-19 on IFNβ therapy MS (European population)
SNP,single nucleotide polymorphism; b,Beta coefficient;se,Standard Error; lo_ci: Lower Confidence Interval;up_ci,Upper Confidence Interval;or,odds ratio; or_lci95,Odds Ratio Lower Confidence Interval; or_uci95,Odds Ratio Upper Confidence Interval;
exposure	outcome	id.exposure	id.outcome	samplesize	SNP	b	se	p	lo_ci	up_ci	or	or_lci95	or_uci95
exposure	Neutralising antibody response to interferon beta therapy in multiple sclerosis (presence of antibodies; IFN<U+03B2>-1a subcutaneous) || id:ebi-a-GCST90093327	c3DEG0	ebi-a-GCST90093327	1145	rs10066378	-1.46999	1.2038	0.222038	-3.82943	0.889454	0.229928	0.0217219	2.4338
exposure	Neutralising antibody response to interferon beta therapy in multiple sclerosis (presence of antibodies; IFN<U+03B2>-1a subcutaneous) || id:ebi-a-GCST90093327	c3DEG0	ebi-a-GCST90093327	1145	rs10850097	-0.579546	1.0772	0.590569	-2.69086	1.53176	0.560153	0.0678228	4.62633
exposure	Neutralising antibody response to interferon beta therapy in multiple sclerosis (presence of antibodies; IFN<U+03B2>-1a subcutaneous) || id:ebi-a-GCST90093327	c3DEG0	ebi-a-GCST90093327	1145	rs11208559	-0.949966	1.07676	0.377644	-3.06041	1.16048	0.386754	0.0468684	3.19146
exposure	Neutralising antibody response to interferon beta therapy in multiple sclerosis (presence of antibodies; IFN<U+03B2>-1a subcutaneous) || id:ebi-a-GCST90093327	c3DEG0	ebi-a-GCST90093327	1145	rs1123573	0.299407	0.880331	0.733776	-1.42604	2.02486	1.34906	0.240258	7.57502
exposure	Neutralising antibody response to interferon beta therapy in multiple sclerosis (presence of antibodies; IFN<U+03B2>-1a subcutaneous) || id:ebi-a-GCST90093327	c3DEG0	ebi-a-GCST90093327	1145	rs11614702	0.253577	0.924519	0.78387	-1.55848	2.06563	1.28863	0.210456	7.8903
exposure	Neutralising antibody response to interferon beta therapy in multiple sclerosis (presence of antibodies; IFN<U+03B2>-1a subcutaneous) || id:ebi-a-GCST90093327	c3DEG0	ebi-a-GCST90093327	1145	rs117169628	0.142231	0.833704	0.864537	-1.49183	1.77629	1.15284	0.224961	5.9079
exposure	Neutralising antibody response to interferon beta therapy in multiple sclerosis (presence of antibodies; IFN<U+03B2>-1a subcutaneous) || id:ebi-a-GCST90093327	c3DEG0	ebi-a-GCST90093327	1145	rs12534422	0.165841	1.17724	0.88797	-2.14155	2.47323	1.18039	0.117473	11.8607
exposure	Neutralising antibody response to interferon beta therapy in multiple sclerosis (presence of antibodies; IFN<U+03B2>-1a subcutaneous) || id:ebi-a-GCST90093327	c3DEG0	ebi-a-GCST90093327	1145	rs12585036	0.147069	0.798982	0.853958	-1.41894	1.71307	1.15843	0.241972	5.54598
exposure	Neutralising antibody response to interferon beta therapy in multiple sclerosis (presence of antibodies; IFN<U+03B2>-1a subcutaneous) || id:ebi-a-GCST90093327	c3DEG0	ebi-a-GCST90093327	1145	rs12610495	0.553234	0.426201	0.194267	-0.28212	1.38859	1.73887	0.754183	4.00918
exposure	Neutralising antibody response to interferon beta therapy in multiple sclerosis (presence of antibodies; IFN<U+03B2>-1a subcutaneous) || id:ebi-a-GCST90093327	c3DEG0	ebi-a-GCST90093327	1145	rs12614007	2.13103	1.18343	0.0717473	-0.188499	4.45055	8.42352	0.828201	85.6744
exposure	Neutralising antibody response to interferon beta therapy in multiple sclerosis (presence of antibodies; IFN<U+03B2>-1a subcutaneous) || id:ebi-a-GCST90093327	c3DEG0	ebi-a-GCST90093327	1145	rs17279437	1.07296	0.898687	0.232508	-0.688463	2.83439	2.92403	0.502348	17.02
exposure	Neutralising antibody response to interferon beta therapy in multiple sclerosis (presence of antibodies; IFN<U+03B2>-1a subcutaneous) || id:ebi-a-GCST90093327	c3DEG0	ebi-a-GCST90093327	1145	rs17713054	-0.189326	0.216977	0.382902	-0.614601	0.235949	0.827517	0.540857	1.26611
exposure	Neutralising antibody response to interferon beta therapy in multiple sclerosis (presence of antibodies; IFN<U+03B2>-1a subcutaneous) || id:ebi-a-GCST90093327	c3DEG0	ebi-a-GCST90093327	1145	rs17885848	1.32268	1.15859	0.253609	-0.948157	3.59351	3.75345	0.387454	36.3614
exposure	Neutralising antibody response to interferon beta therapy in multiple sclerosis (presence of antibodies; IFN<U+03B2>-1a subcutaneous) || id:ebi-a-GCST90093327	c3DEG0	ebi-a-GCST90093327	1145	rs2236645	0.312134	0.867287	0.718924	-1.38775	2.01202	1.36634	0.249637	7.47839
exposure	Neutralising antibody response to interferon beta therapy in multiple sclerosis (presence of antibodies; IFN<U+03B2>-1a subcutaneous) || id:ebi-a-GCST90093327	c3DEG0	ebi-a-GCST90093327	1145	rs2569703	1.27736	0.858964	0.136989	-0.406207	2.96093	3.58716	0.666172	19.3159
exposure	Neutralising antibody response to interferon beta therapy in multiple sclerosis (presence of antibodies; IFN<U+03B2>-1a subcutaneous) || id:ebi-a-GCST90093327	c3DEG0	ebi-a-GCST90093327	1145	rs2897075	0.242081	1.07857	0.82241	-1.87191	2.35608	1.2739	0.153829	10.5495
exposure	Neutralising antibody response to interferon beta therapy in multiple sclerosis (presence of antibodies; IFN<U+03B2>-1a subcutaneous) || id:ebi-a-GCST90093327	c3DEG0	ebi-a-GCST90093327	1145	rs343320	-0.344291	1.20923	0.77586	-2.71439	2.02581	0.708723	0.0662455	7.58222
exposure	Neutralising antibody response to interferon beta therapy in multiple sclerosis (presence of antibodies; IFN<U+03B2>-1a subcutaneous) || id:ebi-a-GCST90093327	c3DEG0	ebi-a-GCST90093327	1145	rs368565	-0.653409	0.902462	0.469048	-2.42223	1.11542	0.520269	0.0887231	3.05084
exposure	Neutralising antibody response to interferon beta therapy in multiple sclerosis (presence of antibodies; IFN<U+03B2>-1a subcutaneous) || id:ebi-a-GCST90093327	c3DEG0	ebi-a-GCST90093327	1145	rs41264915	-0.670513	0.739843	0.364782	-2.12061	0.779579	0.511446	0.119959	2.18055
exposure	Neutralising antibody response to interferon beta therapy in multiple sclerosis (presence of antibodies; IFN<U+03B2>-1a subcutaneous) || id:ebi-a-GCST90093327	c3DEG0	ebi-a-GCST90093327	1145	rs550057	1.39537	0.8485	0.100071	-0.267692	3.05843	4.03646	0.765143	21.2941
exposure	Neutralising antibody response to interferon beta therapy in multiple sclerosis (presence of antibodies; IFN<U+03B2>-1a subcutaneous) || id:ebi-a-GCST90093327	c3DEG0	ebi-a-GCST90093327	1145	rs568035	0.628364	1.29797	0.628305	-1.91565	3.17238	1.87454	0.147246	23.8641
exposure	Neutralising antibody response to interferon beta therapy in multiple sclerosis (presence of antibodies; IFN<U+03B2>-1a subcutaneous) || id:ebi-a-GCST90093327	c3DEG0	ebi-a-GCST90093327	1145	rs60132559	-0.123557	1.08905	0.909671	-2.25809	2.01098	0.883772	0.10455	7.47062
exposure	Neutralising antibody response to interferon beta therapy in multiple sclerosis (presence of antibodies; IFN<U+03B2>-1a subcutaneous) || id:ebi-a-GCST90093327	c3DEG0	ebi-a-GCST90093327	1145	rs61882275	1.24474	0.756049	0.0996856	-0.237112	2.7266	3.47205	0.788903	15.2809
exposure	Neutralising antibody response to interferon beta therapy in multiple sclerosis (presence of antibodies; IFN<U+03B2>-1a subcutaneous) || id:ebi-a-GCST90093327	c3DEG0	ebi-a-GCST90093327	1145	rs62056905	-1.38521	0.889494	0.119398	-3.12862	0.358195	0.25027	0.0437781	1.43074
exposure	Neutralising antibody response to interferon beta therapy in multiple sclerosis (presence of antibodies; IFN<U+03B2>-1a subcutaneous) || id:ebi-a-GCST90093327	c3DEG0	ebi-a-GCST90093327	1145	rs9636867	-1.12482	0.530064	0.0338334	-2.16375	-0.0858976	0.32471	0.114894	0.917688
exposure	Neutralising antibody response to interferon beta therapy in multiple sclerosis (presence of antibodies; IFN<U+03B2>-1a subcutaneous) || id:ebi-a-GCST90093327	c3DEG0	ebi-a-GCST90093327	1145	All - Inverse variance weighted	0.00888404	0.145105	0.95118	-0.275521	0.293289	1.00892	0.759176	1.34083
exposure	Neutralising antibody response to interferon beta therapy in multiple sclerosis (presence of antibodies; IFN<U+03B2>-1a subcutaneous) || id:ebi-a-GCST90093327	c3DEG0	ebi-a-GCST90093327	1145	All - MR Egger	-0.252947	0.251659	0.325298	-0.746199	0.240305	0.776509	0.474166	1.27164
exposure	Neutralising antibody response to interferon beta therapy in multiple sclerosis (presence of antibodies; IFN<U+03B2>-1a subcutaneous) || id:ebi-a-GCST90093327	y2DRMu	ebi-a-GCST90093327	1145	rs1123573	0.461887	1.35806	0.733776	-2.19992	3.12369	1.58707	0.110812	22.7302
exposure	Neutralising antibody response to interferon beta therapy in multiple sclerosis (presence of antibodies; IFN<U+03B2>-1a subcutaneous) || id:ebi-a-GCST90093327	y2DRMu	ebi-a-GCST90093327	1145	rs117169628	0.221475	1.2982	0.864537	-2.323	2.76595	1.24792	0.0979794	15.8941
exposure	Neutralising antibody response to interferon beta therapy in multiple sclerosis (presence of antibodies; IFN<U+03B2>-1a subcutaneous) || id:ebi-a-GCST90093327	y2DRMu	ebi-a-GCST90093327	1145	rs12585036	0.215018	1.16813	0.853958	-2.07451	2.50455	1.23988	0.125618	12.238
exposure	Neutralising antibody response to interferon beta therapy in multiple sclerosis (presence of antibodies; IFN<U+03B2>-1a subcutaneous) || id:ebi-a-GCST90093327	y2DRMu	ebi-a-GCST90093327	1145	rs12610495	0.901673	0.694632	0.194267	-0.459806	2.26315	2.46372	0.631406	9.61333
exposure	Neutralising antibody response to interferon beta therapy in multiple sclerosis (presence of antibodies; IFN<U+03B2>-1a subcutaneous) || id:ebi-a-GCST90093327	y2DRMu	ebi-a-GCST90093327	1145	rs1498399	0.753203	1.40753	0.592564	-2.00555	3.51196	2.12379	0.134586	33.5139
exposure	Neutralising antibody response to interferon beta therapy in multiple sclerosis (presence of antibodies; IFN<U+03B2>-1a subcutaneous) || id:ebi-a-GCST90093327	y2DRMu	ebi-a-GCST90093327	1145	rs1634761	2.79116	1.39484	0.045386	0.0572712	5.52505	16.2999	1.05894	250.898
exposure	Neutralising antibody response to interferon beta therapy in multiple sclerosis (presence of antibodies; IFN<U+03B2>-1a subcutaneous) || id:ebi-a-GCST90093327	y2DRMu	ebi-a-GCST90093327	1145	rs17279437	1.62416	1.36036	0.232508	-1.04214	4.29047	5.07418	0.3527	73.0006
exposure	Neutralising antibody response to interferon beta therapy in multiple sclerosis (presence of antibodies; IFN<U+03B2>-1a subcutaneous) || id:ebi-a-GCST90093327	y2DRMu	ebi-a-GCST90093327	1145	rs17412601	-0.121596	1.42692	0.93209	-2.91836	2.67516	0.885506	0.0540225	14.5147
exposure	Neutralising antibody response to interferon beta therapy in multiple sclerosis (presence of antibodies; IFN<U+03B2>-1a subcutaneous) || id:ebi-a-GCST90093327	y2DRMu	ebi-a-GCST90093327	1145	rs17885848	1.95209	1.70992	0.253609	-1.39935	5.30353	7.04339	0.246757	201.045
exposure	Neutralising antibody response to interferon beta therapy in multiple sclerosis (presence of antibodies; IFN<U+03B2>-1a subcutaneous) || id:ebi-a-GCST90093327	y2DRMu	ebi-a-GCST90093327	1145	rs2102497	0.346429	1.67467	0.836116	-2.93592	3.62878	1.41401	0.0530819	37.6667
exposure	Neutralising antibody response to interferon beta therapy in multiple sclerosis (presence of antibodies; IFN<U+03B2>-1a subcutaneous) || id:ebi-a-GCST90093327	y2DRMu	ebi-a-GCST90093327	1145	rs2326562	0.848686	1.81404	0.639897	-2.70684	4.40421	2.33657	0.0667476	81.7943
exposure	Neutralising antibody response to interferon beta therapy in multiple sclerosis (presence of antibodies; IFN<U+03B2>-1a subcutaneous) || id:ebi-a-GCST90093327	y2DRMu	ebi-a-GCST90093327	1145	rs2897075	0.36391	1.62136	0.82241	-2.81396	3.54178	1.43894	0.0599669	34.5284
exposure	Neutralising antibody response to interferon beta therapy in multiple sclerosis (presence of antibodies; IFN<U+03B2>-1a subcutaneous) || id:ebi-a-GCST90093327	y2DRMu	ebi-a-GCST90093327	1145	rs3014983	-0.822891	1.61126	0.609551	-3.98095	2.33517	0.43916	0.0186678	10.3312
exposure	Neutralising antibody response to interferon beta therapy in multiple sclerosis (presence of antibodies; IFN<U+03B2>-1a subcutaneous) || id:ebi-a-GCST90093327	y2DRMu	ebi-a-GCST90093327	1145	rs41264915	-0.967403	1.06743	0.364782	-3.05957	1.12476	0.380069	0.0469079	3.07948
exposure	Neutralising antibody response to interferon beta therapy in multiple sclerosis (presence of antibodies; IFN<U+03B2>-1a subcutaneous) || id:ebi-a-GCST90093327	y2DRMu	ebi-a-GCST90093327	1145	rs4475253	-0.0412414	1.65481	0.980117	-3.28467	3.20219	0.959597	0.037453	24.5862
exposure	Neutralising antibody response to interferon beta therapy in multiple sclerosis (presence of antibodies; IFN<U+03B2>-1a subcutaneous) || id:ebi-a-GCST90093327	y2DRMu	ebi-a-GCST90093327	1145	rs4767025	-0.718357	1.36249	0.598029	-3.38884	1.95213	0.487553	0.0337478	7.04366
exposure	Neutralising antibody response to interferon beta therapy in multiple sclerosis (presence of antibodies; IFN<U+03B2>-1a subcutaneous) || id:ebi-a-GCST90093327	y2DRMu	ebi-a-GCST90093327	1145	rs492602	-0.795843	1.70616	0.640891	-4.13991	2.54822	0.451201	0.0159243	12.7844
exposure	Neutralising antibody response to interferon beta therapy in multiple sclerosis (presence of antibodies; IFN<U+03B2>-1a subcutaneous) || id:ebi-a-GCST90093327	y2DRMu	ebi-a-GCST90093327	1145	rs5023077	0.217918	1.38317	0.874812	-2.4931	2.92893	1.24348	0.0826534	18.7077
exposure	Neutralising antibody response to interferon beta therapy in multiple sclerosis (presence of antibodies; IFN<U+03B2>-1a subcutaneous) || id:ebi-a-GCST90093327	y2DRMu	ebi-a-GCST90093327	1145	rs61078946	2.73584	1.70823	0.109251	-0.612285	6.08397	15.4228	0.542111	438.769
exposure	Neutralising antibody response to interferon beta therapy in multiple sclerosis (presence of antibodies; IFN<U+03B2>-1a subcutaneous) || id:ebi-a-GCST90093327	y2DRMu	ebi-a-GCST90093327	1145	rs61882275	1.7062	1.03633	0.0996856	-0.325014	3.7374	5.50796	0.722517	41.9889
exposure	Neutralising antibody response to interferon beta therapy in multiple sclerosis (presence of antibodies; IFN<U+03B2>-1a subcutaneous) || id:ebi-a-GCST90093327	y2DRMu	ebi-a-GCST90093327	1145	rs63750417	-1.84279	1.2456	0.139023	-4.28417	0.598585	0.158375	0.0137851	1.81954
exposure	Neutralising antibody response to interferon beta therapy in multiple sclerosis (presence of antibodies; IFN<U+03B2>-1a subcutaneous) || id:ebi-a-GCST90093327	y2DRMu	ebi-a-GCST90093327	1145	rs657152	1.28285	0.942152	0.17332	-0.563773	3.12946	3.60689	0.569058	22.8617
exposure	Neutralising antibody response to interferon beta therapy in multiple sclerosis (presence of antibodies; IFN<U+03B2>-1a subcutaneous) || id:ebi-a-GCST90093327	y2DRMu	ebi-a-GCST90093327	1145	rs676314	0.107745	1.2737	0.932586	-2.3887	2.60419	1.11376	0.0917487	13.5203
exposure	Neutralising antibody response to interferon beta therapy in multiple sclerosis (presence of antibodies; IFN<U+03B2>-1a subcutaneous) || id:ebi-a-GCST90093327	y2DRMu	ebi-a-GCST90093327	1145	rs67959919	-0.271573	0.333008	0.414777	-0.924269	0.381122	0.762179	0.396822	1.46393
exposure	Neutralising antibody response to interferon beta therapy in multiple sclerosis (presence of antibodies; IFN<U+03B2>-1a subcutaneous) || id:ebi-a-GCST90093327	y2DRMu	ebi-a-GCST90093327	1145	rs78295726	0.707063	1.82241	0.698029	-2.86486	4.27899	2.02803	0.0569911	72.1672
exposure	Neutralising antibody response to interferon beta therapy in multiple sclerosis (presence of antibodies; IFN<U+03B2>-1a subcutaneous) || id:ebi-a-GCST90093327	y2DRMu	ebi-a-GCST90093327	1145	rs78314212	0.231148	1.30656	0.859576	-2.3297	2.792	1.26005	0.0973245	16.3136
exposure	Neutralising antibody response to interferon beta therapy in multiple sclerosis (presence of antibodies; IFN<U+03B2>-1a subcutaneous) || id:ebi-a-GCST90093327	y2DRMu	ebi-a-GCST90093327	1145	rs9636867	-1.61338	0.760293	0.0338334	-3.10356	-0.123206	0.199213	0.0448893	0.884081
exposure	Neutralising antibody response to interferon beta therapy in multiple sclerosis (presence of antibodies; IFN<U+03B2>-1a subcutaneous) || id:ebi-a-GCST90093327	y2DRMu	ebi-a-GCST90093327	1145	All - Inverse variance weighted	0.0956798	0.197247	0.627623	-0.290924	0.482284	1.10041	0.747572	1.61977
exposure	Neutralising antibody response to interferon beta therapy in multiple sclerosis (presence of antibodies; IFN<U+03B2>-1a subcutaneous) || id:ebi-a-GCST90093327	y2DRMu	ebi-a-GCST90093327	1145	All - MR Egger	-0.376018	0.360872	0.307397	-1.08333	0.33129	0.68659	0.338467	1.39276
exposure	Neutralising antibody response to interferon beta therapy in multiple sclerosis (presence of antibodies; IFN<U+03B2>-1a subcutaneous) || id:ebi-a-GCST90093327	3c39Lm	ebi-a-GCST90093327	1145	rs10774673	-1.86402	3.55513	0.600057	-8.83207	5.10403	0.155048	0.000145976	164.684
exposure	Neutralising antibody response to interferon beta therapy in multiple sclerosis (presence of antibodies; IFN<U+03B2>-1a subcutaneous) || id:ebi-a-GCST90093327	3c39Lm	ebi-a-GCST90093327	1145	rs1123573	1.20518	3.54355	0.733776	-5.74017	8.15053	3.33737	0.00321424	3465.23
exposure	Neutralising antibody response to interferon beta therapy in multiple sclerosis (presence of antibodies; IFN<U+03B2>-1a subcutaneous) || id:ebi-a-GCST90093327	3c39Lm	ebi-a-GCST90093327	1145	rs11264339	0.913685	2.62685	0.727971	-4.23493	6.0623	2.49349	0.0144808	429.363
exposure	Neutralising antibody response to interferon beta therapy in multiple sclerosis (presence of antibodies; IFN<U+03B2>-1a subcutaneous) || id:ebi-a-GCST90093327	3c39Lm	ebi-a-GCST90093327	1145	rs12610495	2.70019	2.08018	0.194267	-1.37696	6.77734	14.8826	0.252345	877.731
exposure	Neutralising antibody response to interferon beta therapy in multiple sclerosis (presence of antibodies; IFN<U+03B2>-1a subcutaneous) || id:ebi-a-GCST90093327	3c39Lm	ebi-a-GCST90093327	1145	rs184781326	1.46624	3.45987	0.671722	-5.3151	8.24758	4.33292	0.0049168	3818.38
exposure	Neutralising antibody response to interferon beta therapy in multiple sclerosis (presence of antibodies; IFN<U+03B2>-1a subcutaneous) || id:ebi-a-GCST90093327	3c39Lm	ebi-a-GCST90093327	1145	rs2260685	0.457741	2.77636	0.869046	-4.98393	5.89942	1.5805	0.00684707	364.825
exposure	Neutralising antibody response to interferon beta therapy in multiple sclerosis (presence of antibodies; IFN<U+03B2>-1a subcutaneous) || id:ebi-a-GCST90093327	3c39Lm	ebi-a-GCST90093327	1145	rs2290859	-0.180967	1.91589	0.924747	-3.93611	3.57418	0.834463	0.019524	35.6652
exposure	Neutralising antibody response to interferon beta therapy in multiple sclerosis (presence of antibodies; IFN<U+03B2>-1a subcutaneous) || id:ebi-a-GCST90093327	3c39Lm	ebi-a-GCST90093327	1145	rs2834158	-5.49979	2.40215	0.0220487	-10.208	-0.791575	0.00408763	3.68739e-05	0.45313
exposure	Neutralising antibody response to interferon beta therapy in multiple sclerosis (presence of antibodies; IFN<U+03B2>-1a subcutaneous) || id:ebi-a-GCST90093327	3c39Lm	ebi-a-GCST90093327	1145	rs35044562	-1.12127	1.31583	0.394138	-3.7003	1.45776	0.325866	0.0247162	4.29632
exposure	Neutralising antibody response to interferon beta therapy in multiple sclerosis (presence of antibodies; IFN<U+03B2>-1a subcutaneous) || id:ebi-a-GCST90093327	3c39Lm	ebi-a-GCST90093327	1145	rs554833	1.69495	1.04517	0.104866	-0.353572	3.74348	5.44639	0.702175	42.2446
exposure	Neutralising antibody response to interferon beta therapy in multiple sclerosis (presence of antibodies; IFN<U+03B2>-1a subcutaneous) || id:ebi-a-GCST90093327	3c39Lm	ebi-a-GCST90093327	1145	rs676314	0.304602	3.60083	0.932586	-6.75302	7.36222	1.35608	0.00116735	1575.33
exposure	Neutralising antibody response to interferon beta therapy in multiple sclerosis (presence of antibodies; IFN<U+03B2>-1a subcutaneous) || id:ebi-a-GCST90093327	3c39Lm	ebi-a-GCST90093327	1145	rs679574	-1.16234	2.60763	0.655782	-6.2733	3.94862	0.312754	0.00188599	51.864
exposure	Neutralising antibody response to interferon beta therapy in multiple sclerosis (presence of antibodies; IFN<U+03B2>-1a subcutaneous) || id:ebi-a-GCST90093327	3c39Lm	ebi-a-GCST90093327	1145	rs7118388	2.40669	3.45373	0.485904	-4.36262	9.176	11.0972	0.0127449	9662.43
exposure	Neutralising antibody response to interferon beta therapy in multiple sclerosis (presence of antibodies; IFN<U+03B2>-1a subcutaneous) || id:ebi-a-GCST90093327	3c39Lm	ebi-a-GCST90093327	1145	All - Inverse variance weighted	0.281392	0.57785	0.626285	-0.851195	1.41398	1.32497	0.426904	4.11228
exposure	Neutralising antibody response to interferon beta therapy in multiple sclerosis (presence of antibodies; IFN<U+03B2>-1a subcutaneous) || id:ebi-a-GCST90093327	3c39Lm	ebi-a-GCST90093327	1145	All - MR Egger	0.637162	1.24931	0.62012	-1.81148	3.0858	1.89111	0.163412	21.885
exposure	Neutralising antibody response to interferon beta therapy in multiple sclerosis (presence of antibodies; IFN<U+03B2>-1a intramuscular) || id:ebi-a-GCST90093328	N0He89	ebi-a-GCST90093328	591	rs10066378	3.363	2.23211	0.131901	-1.01194	7.73795	28.8758	0.363514	2293.75
exposure	Neutralising antibody response to interferon beta therapy in multiple sclerosis (presence of antibodies; IFN<U+03B2>-1a intramuscular) || id:ebi-a-GCST90093328	N0He89	ebi-a-GCST90093328	591	rs10850097	-0.268775	1.98431	0.892256	-4.15803	3.62048	0.764315	0.0156383	37.3555
exposure	Neutralising antibody response to interferon beta therapy in multiple sclerosis (presence of antibodies; IFN<U+03B2>-1a intramuscular) || id:ebi-a-GCST90093328	N0He89	ebi-a-GCST90093328	591	rs11208559	0.506193	1.97503	0.797722	-3.36487	4.37726	1.65896	0.0345666	79.6192
exposure	Neutralising antibody response to interferon beta therapy in multiple sclerosis (presence of antibodies; IFN<U+03B2>-1a intramuscular) || id:ebi-a-GCST90093328	N0He89	ebi-a-GCST90093328	591	rs1123573	-1.36616	1.65615	0.409428	-4.61222	1.8799	0.255084	0.00992974	6.55284
exposure	Neutralising antibody response to interferon beta therapy in multiple sclerosis (presence of antibodies; IFN<U+03B2>-1a intramuscular) || id:ebi-a-GCST90093328	N0He89	ebi-a-GCST90093328	591	rs1128175	-1.29323	1.61833	0.424224	-4.46515	1.87869	0.274384	0.011503	6.54495
exposure	Neutralising antibody response to interferon beta therapy in multiple sclerosis (presence of antibodies; IFN<U+03B2>-1a intramuscular) || id:ebi-a-GCST90093328	N0He89	ebi-a-GCST90093328	591	rs11614702	-0.307844	1.77109	0.86201	-3.77918	3.16349	0.73503	0.0228414	23.6531
exposure	Neutralising antibody response to interferon beta therapy in multiple sclerosis (presence of antibodies; IFN<U+03B2>-1a intramuscular) || id:ebi-a-GCST90093328	N0He89	ebi-a-GCST90093328	591	rs117169628	-0.763858	1.70043	0.653276	-4.09669	2.56898	0.465866	0.0166276	13.0524
exposure	Neutralising antibody response to interferon beta therapy in multiple sclerosis (presence of antibodies; IFN<U+03B2>-1a intramuscular) || id:ebi-a-GCST90093328	N0He89	ebi-a-GCST90093328	591	rs12534422	0.777819	2.46426	0.752276	-4.05213	5.60777	2.17672	0.0173852	272.537
exposure	Neutralising antibody response to interferon beta therapy in multiple sclerosis (presence of antibodies; IFN<U+03B2>-1a intramuscular) || id:ebi-a-GCST90093328	N0He89	ebi-a-GCST90093328	591	rs12585036	0.352825	1.55342	0.820324	-2.69188	3.39753	1.42308	0.0677537	29.89
exposure	Neutralising antibody response to interferon beta therapy in multiple sclerosis (presence of antibodies; IFN<U+03B2>-1a intramuscular) || id:ebi-a-GCST90093328	N0He89	ebi-a-GCST90093328	591	rs12610495	0.066206	0.819299	0.935595	-1.53962	1.67203	1.06845	0.214463	5.32297
exposure	Neutralising antibody response to interferon beta therapy in multiple sclerosis (presence of antibodies; IFN<U+03B2>-1a intramuscular) || id:ebi-a-GCST90093328	N0He89	ebi-a-GCST90093328	591	rs12614007	3.38245	2.40086	0.15888	-1.32323	8.08813	29.4428	0.266273	3255.6
exposure	Neutralising antibody response to interferon beta therapy in multiple sclerosis (presence of antibodies; IFN<U+03B2>-1a intramuscular) || id:ebi-a-GCST90093328	N0He89	ebi-a-GCST90093328	591	rs17279437	-2.22493	1.50924	0.140425	-5.18304	0.733171	0.108075	0.00561094	2.08167
exposure	Neutralising antibody response to interferon beta therapy in multiple sclerosis (presence of antibodies; IFN<U+03B2>-1a intramuscular) || id:ebi-a-GCST90093328	N0He89	ebi-a-GCST90093328	591	rs17713054	-0.243041	0.436733	0.57787	-1.09904	0.612955	0.784239	0.333192	1.84588
exposure	Neutralising antibody response to interferon beta therapy in multiple sclerosis (presence of antibodies; IFN<U+03B2>-1a intramuscular) || id:ebi-a-GCST90093328	N0He89	ebi-a-GCST90093328	591	rs17885848	-1.09872	2.21296	0.619547	-5.43612	3.23868	0.333298	0.00435637	25.5
exposure	Neutralising antibody response to interferon beta therapy in multiple sclerosis (presence of antibodies; IFN<U+03B2>-1a intramuscular) || id:ebi-a-GCST90093328	N0He89	ebi-a-GCST90093328	591	rs2236645	-3.30472	2.19664	0.132468	-7.61014	1.0007	0.0367095	0.0004954	2.72019
exposure	Neutralising antibody response to interferon beta therapy in multiple sclerosis (presence of antibodies; IFN<U+03B2>-1a intramuscular) || id:ebi-a-GCST90093328	N0He89	ebi-a-GCST90093328	591	rs2569703	-2.12247	1.73548	0.221333	-5.524	1.27906	0.119735	0.00398984	3.59327
exposure	Neutralising antibody response to interferon beta therapy in multiple sclerosis (presence of antibodies; IFN<U+03B2>-1a intramuscular) || id:ebi-a-GCST90093328	N0He89	ebi-a-GCST90093328	591	rs2897075	1.2661	2.21965	0.568403	-3.08441	5.6166	3.54698	0.045757	274.954
exposure	Neutralising antibody response to interferon beta therapy in multiple sclerosis (presence of antibodies; IFN<U+03B2>-1a intramuscular) || id:ebi-a-GCST90093328	N0He89	ebi-a-GCST90093328	591	rs343320	-0.385787	2.22849	0.86256	-4.75363	3.98205	0.679915	0.00862037	53.627
exposure	Neutralising antibody response to interferon beta therapy in multiple sclerosis (presence of antibodies; IFN<U+03B2>-1a intramuscular) || id:ebi-a-GCST90093328	N0He89	ebi-a-GCST90093328	591	rs368565	-0.230114	1.76989	0.896554	-3.69909	3.23886	0.794443	0.024746	25.5047
exposure	Neutralising antibody response to interferon beta therapy in multiple sclerosis (presence of antibodies; IFN<U+03B2>-1a intramuscular) || id:ebi-a-GCST90093328	N0He89	ebi-a-GCST90093328	591	rs41264915	1.42829	1.57568	0.364692	-1.66004	4.51663	4.17158	0.190131	91.5266
exposure	Neutralising antibody response to interferon beta therapy in multiple sclerosis (presence of antibodies; IFN<U+03B2>-1a intramuscular) || id:ebi-a-GCST90093328	N0He89	ebi-a-GCST90093328	591	rs550057	-0.2478	1.75852	0.887938	-3.69451	3.19891	0.780516	0.0248597	24.5057
exposure	Neutralising antibody response to interferon beta therapy in multiple sclerosis (presence of antibodies; IFN<U+03B2>-1a intramuscular) || id:ebi-a-GCST90093328	N0He89	ebi-a-GCST90093328	591	rs568035	2.72035	2.38624	0.254281	-1.95669	7.39739	15.1856	0.141325	1631.71
exposure	Neutralising antibody response to interferon beta therapy in multiple sclerosis (presence of antibodies; IFN<U+03B2>-1a intramuscular) || id:ebi-a-GCST90093328	N0He89	ebi-a-GCST90093328	591	rs60132559	-1.17871	2.23058	0.5972	-5.55065	3.19323	0.307676	0.00388494	24.367
exposure	Neutralising antibody response to interferon beta therapy in multiple sclerosis (presence of antibodies; IFN<U+03B2>-1a intramuscular) || id:ebi-a-GCST90093328	N0He89	ebi-a-GCST90093328	591	rs61882275	-0.0642602	1.524	0.966367	-3.0513	2.92278	0.937761	0.0472975	18.5928
exposure	Neutralising antibody response to interferon beta therapy in multiple sclerosis (presence of antibodies; IFN<U+03B2>-1a intramuscular) || id:ebi-a-GCST90093328	N0He89	ebi-a-GCST90093328	591	rs62056905	-0.303502	1.79689	0.865872	-3.8254	3.2184	0.738228	0.0218097	24.988
exposure	Neutralising antibody response to interferon beta therapy in multiple sclerosis (presence of antibodies; IFN<U+03B2>-1a intramuscular) || id:ebi-a-GCST90093328	N0He89	ebi-a-GCST90093328	591	rs9636867	0.0456671	1.0536	0.965428	-2.0194	2.11073	1.04673	0.132735	8.25428
exposure	Neutralising antibody response to interferon beta therapy in multiple sclerosis (presence of antibodies; IFN<U+03B2>-1a intramuscular) || id:ebi-a-GCST90093328	N0He89	ebi-a-GCST90093328	591	All - Inverse variance weighted	-0.1937	0.26484	0.464543	-0.712786	0.325386	0.823905	0.490276	1.38456
exposure	Neutralising antibody response to interferon beta therapy in multiple sclerosis (presence of antibodies; IFN<U+03B2>-1a intramuscular) || id:ebi-a-GCST90093328	N0He89	ebi-a-GCST90093328	591	All - MR Egger	-0.25437	0.475693	0.597753	-1.18673	0.677988	0.775405	0.305218	1.96991
exposure	Neutralising antibody response to interferon beta therapy in multiple sclerosis (presence of antibodies; IFN<U+03B2>-1a intramuscular) || id:ebi-a-GCST90093328	sog5cO	ebi-a-GCST90093328	591	rs1123573	-2.10754	2.5549	0.409428	-7.11515	2.90007	0.121536	0.000812697	18.1754
exposure	Neutralising antibody response to interferon beta therapy in multiple sclerosis (presence of antibodies; IFN<U+03B2>-1a intramuscular) || id:ebi-a-GCST90093328	sog5cO	ebi-a-GCST90093328	591	rs117169628	-1.18944	2.64781	0.653276	-6.37916	4.00028	0.304392	0.00169655	54.6133
exposure	Neutralising antibody response to interferon beta therapy in multiple sclerosis (presence of antibodies; IFN<U+03B2>-1a intramuscular) || id:ebi-a-GCST90093328	sog5cO	ebi-a-GCST90093328	591	rs12585036	0.515837	2.27113	0.820324	-3.93558	4.96725	1.67504	0.0195344	143.632
exposure	Neutralising antibody response to interferon beta therapy in multiple sclerosis (presence of antibodies; IFN<U+03B2>-1a intramuscular) || id:ebi-a-GCST90093328	sog5cO	ebi-a-GCST90093328	591	rs12610495	0.107904	1.33531	0.935595	-2.50931	2.72511	1.11394	0.0813246	15.2582
exposure	Neutralising antibody response to interferon beta therapy in multiple sclerosis (presence of antibodies; IFN<U+03B2>-1a intramuscular) || id:ebi-a-GCST90093328	sog5cO	ebi-a-GCST90093328	591	rs1498399	-2.33376	2.70455	0.388191	-7.63468	2.96715	0.0969301	0.000483392	19.4365
exposure	Neutralising antibody response to interferon beta therapy in multiple sclerosis (presence of antibodies; IFN<U+03B2>-1a intramuscular) || id:ebi-a-GCST90093328	sog5cO	ebi-a-GCST90093328	591	rs1634761	-1.45542	2.70841	0.591012	-6.76391	3.85307	0.233302	0.0011547	47.1375
exposure	Neutralising antibody response to interferon beta therapy in multiple sclerosis (presence of antibodies; IFN<U+03B2>-1a intramuscular) || id:ebi-a-GCST90093328	sog5cO	ebi-a-GCST90093328	591	rs17279437	-3.36792	2.28456	0.140425	-7.84566	1.10981	0.0344612	0.000391449	3.03379
exposure	Neutralising antibody response to interferon beta therapy in multiple sclerosis (presence of antibodies; IFN<U+03B2>-1a intramuscular) || id:ebi-a-GCST90093328	sog5cO	ebi-a-GCST90093328	591	rs17412601	-0.00732504	2.74982	0.997875	-5.39697	5.38232	0.992702	0.00453027	217.527
exposure	Neutralising antibody response to interferon beta therapy in multiple sclerosis (presence of antibodies; IFN<U+03B2>-1a intramuscular) || id:ebi-a-GCST90093328	sog5cO	ebi-a-GCST90093328	591	rs17885848	-1.62156	3.26603	0.619547	-8.02297	4.77985	0.19759	0.000327844	119.087
exposure	Neutralising antibody response to interferon beta therapy in multiple sclerosis (presence of antibodies; IFN<U+03B2>-1a intramuscular) || id:ebi-a-GCST90093328	sog5cO	ebi-a-GCST90093328	591	rs2102497	1.73215	3.23438	0.592275	-4.60723	8.07152	5.65277	0.00997942	3201.97
exposure	Neutralising antibody response to interferon beta therapy in multiple sclerosis (presence of antibodies; IFN<U+03B2>-1a intramuscular) || id:ebi-a-GCST90093328	sog5cO	ebi-a-GCST90093328	591	rs2326562	0.212642	3.62432	0.953214	-6.89103	7.31631	1.23694	0.00101687	1504.64
exposure	Neutralising antibody response to interferon beta therapy in multiple sclerosis (presence of antibodies; IFN<U+03B2>-1a intramuscular) || id:ebi-a-GCST90093328	sog5cO	ebi-a-GCST90093328	591	rs2897075	1.90326	3.33669	0.568403	-4.63665	8.44318	6.70776	0.00969007	4643.32
exposure	Neutralising antibody response to interferon beta therapy in multiple sclerosis (presence of antibodies; IFN<U+03B2>-1a intramuscular) || id:ebi-a-GCST90093328	sog5cO	ebi-a-GCST90093328	591	rs3014983	-0.440218	3.0211	0.884147	-6.36158	5.48115	0.643896	0.00172663	240.122
exposure	Neutralising antibody response to interferon beta therapy in multiple sclerosis (presence of antibodies; IFN<U+03B2>-1a intramuscular) || id:ebi-a-GCST90093328	sog5cO	ebi-a-GCST90093328	591	rs41264915	2.06072	2.27336	0.364692	-2.39508	6.51651	7.85159	0.0911658	676.213
exposure	Neutralising antibody response to interferon beta therapy in multiple sclerosis (presence of antibodies; IFN<U+03B2>-1a intramuscular) || id:ebi-a-GCST90093328	sog5cO	ebi-a-GCST90093328	591	rs4475253	4.14819	3.38867	0.2209	-2.49359	10.79	63.3195	0.0826128	48532
exposure	Neutralising antibody response to interferon beta therapy in multiple sclerosis (presence of antibodies; IFN<U+03B2>-1a intramuscular) || id:ebi-a-GCST90093328	sog5cO	ebi-a-GCST90093328	591	rs4767025	-0.429423	2.50364	0.863815	-5.33657	4.47772	0.650884	0.00481236	88.0338
exposure	Neutralising antibody response to interferon beta therapy in multiple sclerosis (presence of antibodies; IFN<U+03B2>-1a intramuscular) || id:ebi-a-GCST90093328	sog5cO	ebi-a-GCST90093328	591	rs492602	-2.10589	3.24151	0.515909	-8.45926	4.24747	0.121737	0.000211928	69.9286
exposure	Neutralising antibody response to interferon beta therapy in multiple sclerosis (presence of antibodies; IFN<U+03B2>-1a intramuscular) || id:ebi-a-GCST90093328	sog5cO	ebi-a-GCST90093328	591	rs5023077	1.50575	2.6937	0.576169	-3.77391	6.78541	4.50754	0.0229621	884.844
exposure	Neutralising antibody response to interferon beta therapy in multiple sclerosis (presence of antibodies; IFN<U+03B2>-1a intramuscular) || id:ebi-a-GCST90093328	sog5cO	ebi-a-GCST90093328	591	rs61078946	0.748675	3.28926	0.819948	-5.69828	7.19563	2.1142	0.00335174	1333.59
exposure	Neutralising antibody response to interferon beta therapy in multiple sclerosis (presence of antibodies; IFN<U+03B2>-1a intramuscular) || id:ebi-a-GCST90093328	sog5cO	ebi-a-GCST90093328	591	rs61882275	-0.0880827	2.08897	0.966367	-4.18247	4.00631	0.915685	0.0152607	54.9436
exposure	Neutralising antibody response to interferon beta therapy in multiple sclerosis (presence of antibodies; IFN<U+03B2>-1a intramuscular) || id:ebi-a-GCST90093328	sog5cO	ebi-a-GCST90093328	591	rs63750417	-0.156926	2.53697	0.950678	-5.12939	4.81554	0.854767	0.00592018	123.413
exposure	Neutralising antibody response to interferon beta therapy in multiple sclerosis (presence of antibodies; IFN<U+03B2>-1a intramuscular) || id:ebi-a-GCST90093328	sog5cO	ebi-a-GCST90093328	591	rs657152	0.189829	1.90828	0.92076	-3.5504	3.93006	1.20904	0.028713	50.9102
exposure	Neutralising antibody response to interferon beta therapy in multiple sclerosis (presence of antibodies; IFN<U+03B2>-1a intramuscular) || id:ebi-a-GCST90093328	sog5cO	ebi-a-GCST90093328	591	rs676314	-1.63285	2.63077	0.534815	-6.78915	3.52346	0.195373	0.00112592	33.9015
exposure	Neutralising antibody response to interferon beta therapy in multiple sclerosis (presence of antibodies; IFN<U+03B2>-1a intramuscular) || id:ebi-a-GCST90093328	sog5cO	ebi-a-GCST90093328	591	rs67959919	-0.380609	0.671712	0.570968	-1.69716	0.935945	0.683445	0.183202	2.54962
exposure	Neutralising antibody response to interferon beta therapy in multiple sclerosis (presence of antibodies; IFN<U+03B2>-1a intramuscular) || id:ebi-a-GCST90093328	sog5cO	ebi-a-GCST90093328	591	rs78295726	-4.61416	3.47312	0.184002	-11.4215	2.19316	0.00991053	1.09576e-05	8.96353
exposure	Neutralising antibody response to interferon beta therapy in multiple sclerosis (presence of antibodies; IFN<U+03B2>-1a intramuscular) || id:ebi-a-GCST90093328	sog5cO	ebi-a-GCST90093328	591	rs78314212	-5.90656	3.40328	0.0826436	-12.577	0.763869	0.00272154	3.45053e-06	2.14656
exposure	Neutralising antibody response to interferon beta therapy in multiple sclerosis (presence of antibodies; IFN<U+03B2>-1a intramuscular) || id:ebi-a-GCST90093328	sog5cO	ebi-a-GCST90093328	591	rs9636867	0.0655022	1.51123	0.965428	-2.89651	3.02751	1.0677	0.0552158	20.6458
exposure	Neutralising antibody response to interferon beta therapy in multiple sclerosis (presence of antibodies; IFN<U+03B2>-1a intramuscular) || id:ebi-a-GCST90093328	sog5cO	ebi-a-GCST90093328	591	All - Inverse variance weighted	-0.386053	0.392086	0.324814	-1.15454	0.382435	0.679734	0.315202	1.46585
exposure	Neutralising antibody response to interferon beta therapy in multiple sclerosis (presence of antibodies; IFN<U+03B2>-1a intramuscular) || id:ebi-a-GCST90093328	sog5cO	ebi-a-GCST90093328	591	All - MR Egger	-0.35866	0.724557	0.624919	-1.77879	1.06147	0.698612	0.168842	2.89062
exposure	Neutralising antibody response to interferon beta therapy in multiple sclerosis (presence of antibodies; IFN<U+03B2>-1a intramuscular) || id:ebi-a-GCST90093328	sVjJ3u	ebi-a-GCST90093328	591	rs10774673	-1.13086	6.52926	0.862495	-13.9282	11.6665	0.322755	8.93423e-07	116597
exposure	Neutralising antibody response to interferon beta therapy in multiple sclerosis (presence of antibodies; IFN<U+03B2>-1a intramuscular) || id:ebi-a-GCST90093328	sVjJ3u	ebi-a-GCST90093328	591	rs1123573	-5.49913	6.66641	0.409428	-18.5653	7.56704	0.00409034	8.65352e-09	1933.41
exposure	Neutralising antibody response to interferon beta therapy in multiple sclerosis (presence of antibodies; IFN<U+03B2>-1a intramuscular) || id:ebi-a-GCST90093328	sVjJ3u	ebi-a-GCST90093328	591	rs11264339	3.4149	5.26797	0.516831	-6.91032	13.7401	30.4139	0.000997442	927375
exposure	Neutralising antibody response to interferon beta therapy in multiple sclerosis (presence of antibodies; IFN<U+03B2>-1a intramuscular) || id:ebi-a-GCST90093328	sVjJ3u	ebi-a-GCST90093328	591	rs12610495	0.323134	3.99879	0.935595	-7.51449	8.16076	1.38145	0.000545128	3500.84
exposure	Neutralising antibody response to interferon beta therapy in multiple sclerosis (presence of antibodies; IFN<U+03B2>-1a intramuscular) || id:ebi-a-GCST90093328	sVjJ3u	ebi-a-GCST90093328	591	rs184781326	10.4187	8.20632	0.204228	-5.66566	26.5031	33480.5	0.00346285	3.23706e+11
exposure	Neutralising antibody response to interferon beta therapy in multiple sclerosis (presence of antibodies; IFN<U+03B2>-1a intramuscular) || id:ebi-a-GCST90093328	sVjJ3u	ebi-a-GCST90093328	591	rs2260685	3.98205	5.72625	0.486803	-7.24141	15.2055	53.6268	0.000716304	4.01483e+06
exposure	Neutralising antibody response to interferon beta therapy in multiple sclerosis (presence of antibodies; IFN<U+03B2>-1a intramuscular) || id:ebi-a-GCST90093328	sVjJ3u	ebi-a-GCST90093328	591	rs2290859	-0.0118022	3.69212	0.997449	-7.24836	7.22475	0.988267	0.000711342	1373
exposure	Neutralising antibody response to interferon beta therapy in multiple sclerosis (presence of antibodies; IFN<U+03B2>-1a intramuscular) || id:ebi-a-GCST90093328	sVjJ3u	ebi-a-GCST90093328	591	rs2834158	1.0531	4.77964	0.825614	-8.31499	10.4212	2.86652	0.000244819	33563.4
exposure	Neutralising antibody response to interferon beta therapy in multiple sclerosis (presence of antibodies; IFN<U+03B2>-1a intramuscular) || id:ebi-a-GCST90093328	sVjJ3u	ebi-a-GCST90093328	591	rs35044562	-1.63307	2.60978	0.53148	-6.74824	3.48211	0.195329	0.00117294	32.5282
exposure	Neutralising antibody response to interferon beta therapy in multiple sclerosis (presence of antibodies; IFN<U+03B2>-1a intramuscular) || id:ebi-a-GCST90093328	sVjJ3u	ebi-a-GCST90093328	591	rs554833	0.464763	2.10245	0.825047	-3.65603	4.58556	1.59164	0.0258348	98.0578
exposure	Neutralising antibody response to interferon beta therapy in multiple sclerosis (presence of antibodies; IFN<U+03B2>-1a intramuscular) || id:ebi-a-GCST90093328	sVjJ3u	ebi-a-GCST90093328	591	rs676314	-4.61617	7.43736	0.534815	-19.1934	9.96105	0.00989065	4.61762e-09	21185.1
exposure	Neutralising antibody response to interferon beta therapy in multiple sclerosis (presence of antibodies; IFN<U+03B2>-1a intramuscular) || id:ebi-a-GCST90093328	sVjJ3u	ebi-a-GCST90093328	591	rs679574	-3.17355	4.96005	0.522289	-12.8953	6.54816	0.0418549	2.50994e-06	697.957
exposure	Neutralising antibody response to interferon beta therapy in multiple sclerosis (presence of antibodies; IFN<U+03B2>-1a intramuscular) || id:ebi-a-GCST90093328	sVjJ3u	ebi-a-GCST90093328	591	rs7118388	-0.150653	6.95266	0.982712	-13.7779	13.4766	0.860146	1.03837e-06	712514
exposure	Neutralising antibody response to interferon beta therapy in multiple sclerosis (presence of antibodies; IFN<U+03B2>-1a intramuscular) || id:ebi-a-GCST90093328	sVjJ3u	ebi-a-GCST90093328	591	rs9264740	-7.61305	6.70408	0.25613	-20.753	5.52694	0.000493964	9.70669e-10	251.374
exposure	Neutralising antibody response to interferon beta therapy in multiple sclerosis (presence of antibodies; IFN<U+03B2>-1a intramuscular) || id:ebi-a-GCST90093328	sVjJ3u	ebi-a-GCST90093328	591	All - Inverse variance weighted	-0.262499	1.13103	0.816469	-2.47932	1.95432	0.769127	0.0838006	7.0591
exposure	Neutralising antibody response to interferon beta therapy in multiple sclerosis (presence of antibodies; IFN<U+03B2>-1a intramuscular) || id:ebi-a-GCST90093328	sVjJ3u	ebi-a-GCST90093328	591	All - MR Egger	0.695901	2.42565	0.779088	-4.05837	5.45017	2.00551	0.0172771	232.799
exposure	Neutralising antibody response to interferon beta therapy in multiple sclerosis (presence of antibodies; IFN<U+03B2>-1a subcutaneous and intramuscular) || id:ebi-a-GCST90093329	SlIUCW	ebi-a-GCST90093329	1736	rs10066378	-0.380638	1.05968	0.719445	-2.45761	1.69634	0.683426	0.0856391	5.45394
exposure	Neutralising antibody response to interferon beta therapy in multiple sclerosis (presence of antibodies; IFN<U+03B2>-1a subcutaneous and intramuscular) || id:ebi-a-GCST90093329	SlIUCW	ebi-a-GCST90093329	1736	rs10850097	-0.509202	0.947011	0.590788	-2.36534	1.34694	0.600975	0.0939169	3.84564
exposure	Neutralising antibody response to interferon beta therapy in multiple sclerosis (presence of antibodies; IFN<U+03B2>-1a subcutaneous and intramuscular) || id:ebi-a-GCST90093329	SlIUCW	ebi-a-GCST90093329	1736	rs11208559	-0.616405	0.945089	0.51426	-2.46878	1.23597	0.539882	0.0846881	3.44172
exposure	Neutralising antibody response to interferon beta therapy in multiple sclerosis (presence of antibodies; IFN<U+03B2>-1a subcutaneous and intramuscular) || id:ebi-a-GCST90093329	SlIUCW	ebi-a-GCST90093329	1736	rs1123573	-0.0677902	0.777705	0.930539	-1.59209	1.45651	0.934456	0.2035	4.29096
exposure	Neutralising antibody response to interferon beta therapy in multiple sclerosis (presence of antibodies; IFN<U+03B2>-1a subcutaneous and intramuscular) || id:ebi-a-GCST90093329	SlIUCW	ebi-a-GCST90093329	1736	rs1128175	2.68048	0.7251	0.000218417	1.25928	4.10167	14.5921	3.52289	60.4413
exposure	Neutralising antibody response to interferon beta therapy in multiple sclerosis (presence of antibodies; IFN<U+03B2>-1a subcutaneous and intramuscular) || id:ebi-a-GCST90093329	SlIUCW	ebi-a-GCST90093329	1736	rs11614702	0.133202	0.819931	0.870948	-1.47386	1.74027	1.14248	0.229039	5.69886
exposure	Neutralising antibody response to interferon beta therapy in multiple sclerosis (presence of antibodies; IFN<U+03B2>-1a subcutaneous and intramuscular) || id:ebi-a-GCST90093329	SlIUCW	ebi-a-GCST90093329	1736	rs117169628	-0.0336529	0.748619	0.964144	-1.50095	1.43364	0.966907	0.222919	4.19394
exposure	Neutralising antibody response to interferon beta therapy in multiple sclerosis (presence of antibodies; IFN<U+03B2>-1a subcutaneous and intramuscular) || id:ebi-a-GCST90093329	SlIUCW	ebi-a-GCST90093329	1736	rs12534422	0.279127	1.06279	0.79283	-1.80393	2.36219	1.32198	0.16465	10.6142
exposure	Neutralising antibody response to interferon beta therapy in multiple sclerosis (presence of antibodies; IFN<U+03B2>-1a subcutaneous and intramuscular) || id:ebi-a-GCST90093329	SlIUCW	ebi-a-GCST90093329	1736	rs12585036	0.1902	0.710599	0.78896	-1.20257	1.58297	1.20949	0.30042	4.86942
exposure	Neutralising antibody response to interferon beta therapy in multiple sclerosis (presence of antibodies; IFN<U+03B2>-1a subcutaneous and intramuscular) || id:ebi-a-GCST90093329	SlIUCW	ebi-a-GCST90093329	1736	rs12610495	0.449373	0.378202	0.234761	-0.291902	1.19065	1.56733	0.746842	3.28921
exposure	Neutralising antibody response to interferon beta therapy in multiple sclerosis (presence of antibodies; IFN<U+03B2>-1a subcutaneous and intramuscular) || id:ebi-a-GCST90093329	SlIUCW	ebi-a-GCST90093329	1736	rs12614007	2.37536	1.06126	0.0252055	0.295284	4.45544	10.7549	1.34351	86.0941
exposure	Neutralising antibody response to interferon beta therapy in multiple sclerosis (presence of antibodies; IFN<U+03B2>-1a subcutaneous and intramuscular) || id:ebi-a-GCST90093329	SlIUCW	ebi-a-GCST90093329	1736	rs17279437	0.209713	0.772046	0.785904	-1.3035	1.72292	1.23332	0.27158	5.60088
exposure	Neutralising antibody response to interferon beta therapy in multiple sclerosis (presence of antibodies; IFN<U+03B2>-1a subcutaneous and intramuscular) || id:ebi-a-GCST90093329	SlIUCW	ebi-a-GCST90093329	1736	rs17713054	-0.19991	0.194353	0.303672	-0.580843	0.181022	0.818804	0.559427	1.19844
exposure	Neutralising antibody response to interferon beta therapy in multiple sclerosis (presence of antibodies; IFN<U+03B2>-1a subcutaneous and intramuscular) || id:ebi-a-GCST90093329	SlIUCW	ebi-a-GCST90093329	1736	rs17885848	0.801588	1.02665	0.434933	-1.21065	2.81383	2.22908	0.298003	16.6736
exposure	Neutralising antibody response to interferon beta therapy in multiple sclerosis (presence of antibodies; IFN<U+03B2>-1a subcutaneous and intramuscular) || id:ebi-a-GCST90093329	SlIUCW	ebi-a-GCST90093329	1736	rs2236645	-0.175575	0.806533	0.827669	-1.75638	1.40523	0.838974	0.172669	4.07646
exposure	Neutralising antibody response to interferon beta therapy in multiple sclerosis (presence of antibodies; IFN<U+03B2>-1a subcutaneous and intramuscular) || id:ebi-a-GCST90093329	SlIUCW	ebi-a-GCST90093329	1736	rs2569703	0.608664	0.769373	0.428876	-0.899307	2.11663	1.83797	0.406851	8.30314
exposure	Neutralising antibody response to interferon beta therapy in multiple sclerosis (presence of antibodies; IFN<U+03B2>-1a subcutaneous and intramuscular) || id:ebi-a-GCST90093329	SlIUCW	ebi-a-GCST90093329	1736	rs2897075	0.437565	0.970598	0.65212	-1.46481	2.33994	1.54893	0.231123	10.3806
exposure	Neutralising antibody response to interferon beta therapy in multiple sclerosis (presence of antibodies; IFN<U+03B2>-1a subcutaneous and intramuscular) || id:ebi-a-GCST90093329	SlIUCW	ebi-a-GCST90093329	1736	rs343320	-0.354017	1.0627	0.739036	-2.43691	1.72887	0.701863	0.087431	5.6343
exposure	Neutralising antibody response to interferon beta therapy in multiple sclerosis (presence of antibodies; IFN<U+03B2>-1a subcutaneous and intramuscular) || id:ebi-a-GCST90093329	SlIUCW	ebi-a-GCST90093329	1736	rs368565	-0.566288	0.803977	0.48121	-2.14208	1.00951	0.567629	0.11741	2.74425
exposure	Neutralising antibody response to interferon beta therapy in multiple sclerosis (presence of antibodies; IFN<U+03B2>-1a subcutaneous and intramuscular) || id:ebi-a-GCST90093329	SlIUCW	ebi-a-GCST90093329	1736	rs41264915	-0.29138	0.669543	0.663423	-1.60368	1.02093	0.747232	0.201154	2.77576
exposure	Neutralising antibody response to interferon beta therapy in multiple sclerosis (presence of antibodies; IFN<U+03B2>-1a subcutaneous and intramuscular) || id:ebi-a-GCST90093329	SlIUCW	ebi-a-GCST90093329	1736	rs550057	1.08519	0.763907	0.155438	-0.412065	2.58245	2.96001	0.662281	13.2295
exposure	Neutralising antibody response to interferon beta therapy in multiple sclerosis (presence of antibodies; IFN<U+03B2>-1a subcutaneous and intramuscular) || id:ebi-a-GCST90093329	SlIUCW	ebi-a-GCST90093329	1736	rs568035	1.10575	1.14	0.332068	-1.12865	3.34016	3.0215	0.32347	28.2235
exposure	Neutralising antibody response to interferon beta therapy in multiple sclerosis (presence of antibodies; IFN<U+03B2>-1a subcutaneous and intramuscular) || id:ebi-a-GCST90093329	SlIUCW	ebi-a-GCST90093329	1736	rs60132559	-0.326933	0.978613	0.738321	-2.24501	1.59115	0.721132	0.105926	4.90938
exposure	Neutralising antibody response to interferon beta therapy in multiple sclerosis (presence of antibodies; IFN<U+03B2>-1a subcutaneous and intramuscular) || id:ebi-a-GCST90093329	SlIUCW	ebi-a-GCST90093329	1736	rs61882275	0.986117	0.677509	0.14553	-0.341801	2.31403	2.6808	0.71049	10.1151
exposure	Neutralising antibody response to interferon beta therapy in multiple sclerosis (presence of antibodies; IFN<U+03B2>-1a subcutaneous and intramuscular) || id:ebi-a-GCST90093329	SlIUCW	ebi-a-GCST90093329	1736	rs62056905	-1.17198	0.796887	0.141371	-2.73388	0.389914	0.309752	0.0649665	1.47685
exposure	Neutralising antibody response to interferon beta therapy in multiple sclerosis (presence of antibodies; IFN<U+03B2>-1a subcutaneous and intramuscular) || id:ebi-a-GCST90093329	SlIUCW	ebi-a-GCST90093329	1736	rs9636867	-0.888333	0.473524	0.0606546	-1.81644	0.0397738	0.411341	0.162604	1.04058
exposure	Neutralising antibody response to interferon beta therapy in multiple sclerosis (presence of antibodies; IFN<U+03B2>-1a subcutaneous and intramuscular) || id:ebi-a-GCST90093329	SlIUCW	ebi-a-GCST90093329	1736	All - Inverse variance weighted	0.0470302	0.141406	0.739444	-0.230126	0.324186	1.04815	0.794433	1.38291
exposure	Neutralising antibody response to interferon beta therapy in multiple sclerosis (presence of antibodies; IFN<U+03B2>-1a subcutaneous and intramuscular) || id:ebi-a-GCST90093329	SlIUCW	ebi-a-GCST90093329	1736	All - MR Egger	-0.271311	0.245084	0.27926	-0.751675	0.209052	0.762379	0.471576	1.23251
exposure	Neutralising antibody response to interferon beta therapy in multiple sclerosis (presence of antibodies; IFN<U+03B2>-1a subcutaneous and intramuscular) || id:ebi-a-GCST90093329	GgR9W4	ebi-a-GCST90093329	1736	rs1123573	-0.104578	1.19974	0.930539	-2.45608	2.24692	0.900704	0.0857708	9.45857
exposure	Neutralising antibody response to interferon beta therapy in multiple sclerosis (presence of antibodies; IFN<U+03B2>-1a subcutaneous and intramuscular) || id:ebi-a-GCST90093329	GgR9W4	ebi-a-GCST90093329	1736	rs117169628	-0.0524026	1.16571	0.964144	-2.3372	2.23239	0.948947	0.0965981	9.32213
exposure	Neutralising antibody response to interferon beta therapy in multiple sclerosis (presence of antibodies; IFN<U+03B2>-1a subcutaneous and intramuscular) || id:ebi-a-GCST90093329	GgR9W4	ebi-a-GCST90093329	1736	rs12585036	0.278076	1.03891	0.78896	-1.75819	2.31434	1.32059	0.172357	10.1182
exposure	Neutralising antibody response to interferon beta therapy in multiple sclerosis (presence of antibodies; IFN<U+03B2>-1a subcutaneous and intramuscular) || id:ebi-a-GCST90093329	GgR9W4	ebi-a-GCST90093329	1736	rs12610495	0.732398	0.616401	0.234761	-0.475749	1.94054	2.08006	0.62142	6.96254
exposure	Neutralising antibody response to interferon beta therapy in multiple sclerosis (presence of antibodies; IFN<U+03B2>-1a subcutaneous and intramuscular) || id:ebi-a-GCST90093329	GgR9W4	ebi-a-GCST90093329	1736	rs1498399	0.0959679	1.24904	0.938756	-2.35214	2.54408	1.10072	0.0951649	12.7315
exposure	Neutralising antibody response to interferon beta therapy in multiple sclerosis (presence of antibodies; IFN<U+03B2>-1a subcutaneous and intramuscular) || id:ebi-a-GCST90093329	GgR9W4	ebi-a-GCST90093329	1736	rs1634761	1.90165	1.23969	0.125037	-0.528148	4.33145	6.69695	0.589696	76.0546
exposure	Neutralising antibody response to interferon beta therapy in multiple sclerosis (presence of antibodies; IFN<U+03B2>-1a subcutaneous and intramuscular) || id:ebi-a-GCST90093329	GgR9W4	ebi-a-GCST90093329	1736	rs17279437	0.317446	1.16866	0.785904	-1.97313	2.60802	1.37362	0.139021	13.5721
exposure	Neutralising antibody response to interferon beta therapy in multiple sclerosis (presence of antibodies; IFN<U+03B2>-1a subcutaneous and intramuscular) || id:ebi-a-GCST90093329	GgR9W4	ebi-a-GCST90093329	1736	rs17412601	-0.0966905	1.26723	0.93918	-2.58047	2.38708	0.907837	0.0757387	10.8817
exposure	Neutralising antibody response to interferon beta therapy in multiple sclerosis (presence of antibodies; IFN<U+03B2>-1a subcutaneous and intramuscular) || id:ebi-a-GCST90093329	GgR9W4	ebi-a-GCST90093329	1736	rs17885848	1.18303	1.5152	0.434933	-1.78676	4.15283	3.26427	0.167502	63.6137
exposure	Neutralising antibody response to interferon beta therapy in multiple sclerosis (presence of antibodies; IFN<U+03B2>-1a subcutaneous and intramuscular) || id:ebi-a-GCST90093329	GgR9W4	ebi-a-GCST90093329	1736	rs2102497	0.64004	1.48669	0.666823	-2.27388	3.55396	1.89656	0.102912	34.9515
exposure	Neutralising antibody response to interferon beta therapy in multiple sclerosis (presence of antibodies; IFN<U+03B2>-1a subcutaneous and intramuscular) || id:ebi-a-GCST90093329	GgR9W4	ebi-a-GCST90093329	1736	rs2326562	0.720724	1.6221	0.656814	-2.45859	3.90004	2.05592	0.0855554	49.4044
exposure	Neutralising antibody response to interferon beta therapy in multiple sclerosis (presence of antibodies; IFN<U+03B2>-1a subcutaneous and intramuscular) || id:ebi-a-GCST90093329	GgR9W4	ebi-a-GCST90093329	1736	rs2897075	0.657771	1.45906	0.65212	-2.20198	3.51752	1.93048	0.110584	33.7008
exposure	Neutralising antibody response to interferon beta therapy in multiple sclerosis (presence of antibodies; IFN<U+03B2>-1a subcutaneous and intramuscular) || id:ebi-a-GCST90093329	GgR9W4	ebi-a-GCST90093329	1736	rs3014983	-0.738013	1.42136	0.6036	-3.52387	2.04785	0.478063	0.029485	7.75121
exposure	Neutralising antibody response to interferon beta therapy in multiple sclerosis (presence of antibodies; IFN<U+03B2>-1a subcutaneous and intramuscular) || id:ebi-a-GCST90093329	GgR9W4	ebi-a-GCST90093329	1736	rs41264915	-0.420397	0.966004	0.663423	-2.31377	1.47297	0.656786	0.0988881	4.36218
exposure	Neutralising antibody response to interferon beta therapy in multiple sclerosis (presence of antibodies; IFN<U+03B2>-1a subcutaneous and intramuscular) || id:ebi-a-GCST90093329	GgR9W4	ebi-a-GCST90093329	1736	rs4475253	0.764684	1.48641	0.606937	-2.14868	3.67804	2.14831	0.116639	39.5689
exposure	Neutralising antibody response to interferon beta therapy in multiple sclerosis (presence of antibodies; IFN<U+03B2>-1a subcutaneous and intramuscular) || id:ebi-a-GCST90093329	GgR9W4	ebi-a-GCST90093329	1736	rs4767025	-0.652087	1.19682	0.585856	-2.99785	1.69368	0.520957	0.0498941	5.43945
exposure	Neutralising antibody response to interferon beta therapy in multiple sclerosis (presence of antibodies; IFN<U+03B2>-1a subcutaneous and intramuscular) || id:ebi-a-GCST90093329	GgR9W4	ebi-a-GCST90093329	1736	rs492602	-1.07929	1.50992	0.474732	-4.03874	1.88015	0.339836	0.0176197	6.5545
exposure	Neutralising antibody response to interferon beta therapy in multiple sclerosis (presence of antibodies; IFN<U+03B2>-1a subcutaneous and intramuscular) || id:ebi-a-GCST90093329	GgR9W4	ebi-a-GCST90093329	1736	rs5023077	0.487288	1.23033	0.692058	-1.92415	2.89873	1.6279	0.145999	18.1511
exposure	Neutralising antibody response to interferon beta therapy in multiple sclerosis (presence of antibodies; IFN<U+03B2>-1a subcutaneous and intramuscular) || id:ebi-a-GCST90093329	GgR9W4	ebi-a-GCST90093329	1736	rs61078946	2.31409	1.51632	0.126979	-0.657897	5.28607	10.1157	0.51794	197.565
exposure	Neutralising antibody response to interferon beta therapy in multiple sclerosis (presence of antibodies; IFN<U+03B2>-1a subcutaneous and intramuscular) || id:ebi-a-GCST90093329	GgR9W4	ebi-a-GCST90093329	1736	rs61882275	1.35169	0.928675	0.14553	-0.468513	3.17189	3.86395	0.625932	23.8526
exposure	Neutralising antibody response to interferon beta therapy in multiple sclerosis (presence of antibodies; IFN<U+03B2>-1a subcutaneous and intramuscular) || id:ebi-a-GCST90093329	GgR9W4	ebi-a-GCST90093329	1736	rs63750417	-1.51586	1.1181	0.175179	-3.70733	0.67561	0.219619	0.0245429	1.96523
exposure	Neutralising antibody response to interferon beta therapy in multiple sclerosis (presence of antibodies; IFN<U+03B2>-1a subcutaneous and intramuscular) || id:ebi-a-GCST90093329	GgR9W4	ebi-a-GCST90093329	1736	rs657152	1.06904	0.845239	0.205952	-0.587631	2.72571	2.91258	0.555642	15.2672
exposure	Neutralising antibody response to interferon beta therapy in multiple sclerosis (presence of antibodies; IFN<U+03B2>-1a subcutaneous and intramuscular) || id:ebi-a-GCST90093329	GgR9W4	ebi-a-GCST90093329	1736	rs676314	-0.223186	1.14671	0.845682	-2.47074	2.02437	0.799966	0.0845221	7.57135
exposure	Neutralising antibody response to interferon beta therapy in multiple sclerosis (presence of antibodies; IFN<U+03B2>-1a subcutaneous and intramuscular) || id:ebi-a-GCST90093329	GgR9W4	ebi-a-GCST90093329	1736	rs67959919	-0.293136	0.298425	0.325964	-0.87805	0.291778	0.74592	0.415592	1.33881
exposure	Neutralising antibody response to interferon beta therapy in multiple sclerosis (presence of antibodies; IFN<U+03B2>-1a subcutaneous and intramuscular) || id:ebi-a-GCST90093329	GgR9W4	ebi-a-GCST90093329	1736	rs78295726	-0.442083	1.61421	0.784185	-3.60594	2.72177	0.642696	0.027162	15.2072
exposure	Neutralising antibody response to interferon beta therapy in multiple sclerosis (presence of antibodies; IFN<U+03B2>-1a subcutaneous and intramuscular) || id:ebi-a-GCST90093329	GgR9W4	ebi-a-GCST90093329	1736	rs78314212	-0.557377	1.21967	0.647679	-2.94793	1.83318	0.572709	0.0524479	6.25374
exposure	Neutralising antibody response to interferon beta therapy in multiple sclerosis (presence of antibodies; IFN<U+03B2>-1a subcutaneous and intramuscular) || id:ebi-a-GCST90093329	GgR9W4	ebi-a-GCST90093329	1736	rs9636867	-1.27417	0.679195	0.0606546	-2.6054	0.0570493	0.279662	0.0738739	1.05871
exposure	Neutralising antibody response to interferon beta therapy in multiple sclerosis (presence of antibodies; IFN<U+03B2>-1a subcutaneous and intramuscular) || id:ebi-a-GCST90093329	GgR9W4	ebi-a-GCST90093329	1736	All - Inverse variance weighted	-0.00166715	0.176235	0.992452	-0.347088	0.343753	0.998334	0.706743	1.41023
exposure	Neutralising antibody response to interferon beta therapy in multiple sclerosis (presence of antibodies; IFN<U+03B2>-1a subcutaneous and intramuscular) || id:ebi-a-GCST90093329	GgR9W4	ebi-a-GCST90093329	1736	All - MR Egger	-0.370364	0.323084	0.262509	-1.00361	0.262881	0.690483	0.366554	1.30067
exposure	Neutralising antibody response to interferon beta therapy in multiple sclerosis (presence of antibodies; IFN<U+03B2>-1a subcutaneous and intramuscular) || id:ebi-a-GCST90093329	8mehNG	ebi-a-GCST90093329	1736	rs10774673	-1.69802	3.12284	0.586618	-7.81879	4.42274	0.183045	0.00040211	83.3244
exposure	Neutralising antibody response to interferon beta therapy in multiple sclerosis (presence of antibodies; IFN<U+03B2>-1a subcutaneous and intramuscular) || id:ebi-a-GCST90093329	8mehNG	ebi-a-GCST90093329	1736	rs1123573	-0.272872	3.13045	0.930539	-6.40855	5.86281	0.76119	0.00164741	351.71
exposure	Neutralising antibody response to interferon beta therapy in multiple sclerosis (presence of antibodies; IFN<U+03B2>-1a subcutaneous and intramuscular) || id:ebi-a-GCST90093329	8mehNG	ebi-a-GCST90093329	1736	rs11264339	1.4105	2.34988	0.548344	-3.19527	6.01628	4.09801	0.0409554	410.048
exposure	Neutralising antibody response to interferon beta therapy in multiple sclerosis (presence of antibodies; IFN<U+03B2>-1a subcutaneous and intramuscular) || id:ebi-a-GCST90093329	8mehNG	ebi-a-GCST90093329	1736	rs12610495	2.19327	1.84591	0.234761	-1.4247	5.81125	8.96452	0.240581	334.036
exposure	Neutralising antibody response to interferon beta therapy in multiple sclerosis (presence of antibodies; IFN<U+03B2>-1a subcutaneous and intramuscular) || id:ebi-a-GCST90093329	8mehNG	ebi-a-GCST90093329	1736	rs184781326	2.81802	3.18748	0.376647	-3.42944	9.06549	16.7437	0.0324051	8651.5
exposure	Neutralising antibody response to interferon beta therapy in multiple sclerosis (presence of antibodies; IFN<U+03B2>-1a subcutaneous and intramuscular) || id:ebi-a-GCST90093329	8mehNG	ebi-a-GCST90093329	1736	rs2260685	1.1279	2.49813	0.651631	-3.76844	6.02423	3.08916	0.0230881	413.325
exposure	Neutralising antibody response to interferon beta therapy in multiple sclerosis (presence of antibodies; IFN<U+03B2>-1a subcutaneous and intramuscular) || id:ebi-a-GCST90093329	8mehNG	ebi-a-GCST90093329	1736	rs2290859	-0.14556	1.70148	0.931825	-3.48047	3.18935	0.864538	0.030793	24.2726
exposure	Neutralising antibody response to interferon beta therapy in multiple sclerosis (presence of antibodies; IFN<U+03B2>-1a subcutaneous and intramuscular) || id:ebi-a-GCST90093329	8mehNG	ebi-a-GCST90093329	1736	rs2834158	-4.17787	2.14566	0.0515196	-8.38336	0.0276223	0.0153312	0.000228641	1.02801
exposure	Neutralising antibody response to interferon beta therapy in multiple sclerosis (presence of antibodies; IFN<U+03B2>-1a subcutaneous and intramuscular) || id:ebi-a-GCST90093329	8mehNG	ebi-a-GCST90093329	1736	rs35044562	-1.22519	1.17518	0.297155	-3.52855	1.07817	0.293701	0.0293474	2.93929
exposure	Neutralising antibody response to interferon beta therapy in multiple sclerosis (presence of antibodies; IFN<U+03B2>-1a subcutaneous and intramuscular) || id:ebi-a-GCST90093329	8mehNG	ebi-a-GCST90093329	1736	rs554833	1.45156	0.936134	0.121	-0.383264	3.28638	4.26976	0.681633	26.7459
exposure	Neutralising antibody response to interferon beta therapy in multiple sclerosis (presence of antibodies; IFN<U+03B2>-1a subcutaneous and intramuscular) || id:ebi-a-GCST90093329	8mehNG	ebi-a-GCST90093329	1736	rs676314	-0.630961	3.24183	0.845682	-6.98495	5.72303	0.53208	0.000925708	305.83
exposure	Neutralising antibody response to interferon beta therapy in multiple sclerosis (presence of antibodies; IFN<U+03B2>-1a subcutaneous and intramuscular) || id:ebi-a-GCST90093329	8mehNG	ebi-a-GCST90093329	1736	rs679574	-1.59787	2.30803	0.488744	-6.12162	2.92588	0.202327	0.00219491	18.6506
exposure	Neutralising antibody response to interferon beta therapy in multiple sclerosis (presence of antibodies; IFN<U+03B2>-1a subcutaneous and intramuscular) || id:ebi-a-GCST90093329	8mehNG	ebi-a-GCST90093329	1736	rs7118388	1.902	3.09216	0.538486	-4.15864	7.96264	6.69928	0.0156288	2871.64
exposure	Neutralising antibody response to interferon beta therapy in multiple sclerosis (presence of antibodies; IFN<U+03B2>-1a subcutaneous and intramuscular) || id:ebi-a-GCST90093329	8mehNG	ebi-a-GCST90093329	1736	rs9264740	11.1275	2.94349	0.00015659	5.35827	16.8968	68017.4	212.358	2.17857e+07
exposure	Neutralising antibody response to interferon beta therapy in multiple sclerosis (presence of antibodies; IFN<U+03B2>-1a subcutaneous and intramuscular) || id:ebi-a-GCST90093329	8mehNG	ebi-a-GCST90093329	1736	All - Inverse variance weighted	0.540255	0.696666	0.438053	-0.825212	1.90572	1.71644	0.438142	6.72426
exposure	Neutralising antibody response to interferon beta therapy in multiple sclerosis (presence of antibodies; IFN<U+03B2>-1a subcutaneous and intramuscular) || id:ebi-a-GCST90093329	8mehNG	ebi-a-GCST90093329	1736	All - MR Egger	-0.0139966	1.53963	0.992896	-3.03167	3.00367	0.986101	0.0482351	20.1595
exposure	Neutralising antibody response to interferon beta therapy in multiple sclerosis (presence of antibodies; IFN<U+03B2>-1b subcutaneous) || id:ebi-a-GCST90093330	g9FhWD	ebi-a-GCST90093330	1008	rs10066378	0.758732	1.13344	0.503235	-1.4628	2.98026	2.13557	0.231587	19.693
exposure	Neutralising antibody response to interferon beta therapy in multiple sclerosis (presence of antibodies; IFN<U+03B2>-1b subcutaneous) || id:ebi-a-GCST90093330	g9FhWD	ebi-a-GCST90093330	1008	rs10850097	0.718133	1.06355	0.499535	-1.36643	2.80269	2.0506	0.255017	16.489
exposure	Neutralising antibody response to interferon beta therapy in multiple sclerosis (presence of antibodies; IFN<U+03B2>-1b subcutaneous) || id:ebi-a-GCST90093330	g9FhWD	ebi-a-GCST90093330	1008	rs11208559	-0.763679	1.10407	0.489128	-2.92765	1.40029	0.465949	0.0535226	4.05639
exposure	Neutralising antibody response to interferon beta therapy in multiple sclerosis (presence of antibodies; IFN<U+03B2>-1b subcutaneous) || id:ebi-a-GCST90093330	g9FhWD	ebi-a-GCST90093330	1008	rs1123573	-1.77008	0.865267	0.0407857	-3.466	-0.074155	0.17032	0.0312417	0.928528
exposure	Neutralising antibody response to interferon beta therapy in multiple sclerosis (presence of antibodies; IFN<U+03B2>-1b subcutaneous) || id:ebi-a-GCST90093330	g9FhWD	ebi-a-GCST90093330	1008	rs1128175	-1.8749	0.80239	0.0194577	-3.44759	-0.302215	0.15337	0.0318224	0.739179
exposure	Neutralising antibody response to interferon beta therapy in multiple sclerosis (presence of antibodies; IFN<U+03B2>-1b subcutaneous) || id:ebi-a-GCST90093330	g9FhWD	ebi-a-GCST90093330	1008	rs11614702	-0.882092	0.963986	0.360167	-2.7715	1.00732	0.413916	0.0625678	2.73826
exposure	Neutralising antibody response to interferon beta therapy in multiple sclerosis (presence of antibodies; IFN<U+03B2>-1b subcutaneous) || id:ebi-a-GCST90093330	g9FhWD	ebi-a-GCST90093330	1008	rs117169628	-0.643215	0.836879	0.442137	-2.2835	0.997066	0.5256	0.101927	2.71032
exposure	Neutralising antibody response to interferon beta therapy in multiple sclerosis (presence of antibodies; IFN<U+03B2>-1b subcutaneous) || id:ebi-a-GCST90093330	g9FhWD	ebi-a-GCST90093330	1008	rs12534422	1.52994	1.24147	0.217814	-0.903345	3.96323	4.61792	0.405212	52.6273
exposure	Neutralising antibody response to interferon beta therapy in multiple sclerosis (presence of antibodies; IFN<U+03B2>-1b subcutaneous) || id:ebi-a-GCST90093330	g9FhWD	ebi-a-GCST90093330	1008	rs12585036	0.158382	0.762922	0.835542	-1.33694	1.65371	1.17161	0.262647	5.22633
exposure	Neutralising antibody response to interferon beta therapy in multiple sclerosis (presence of antibodies; IFN<U+03B2>-1b subcutaneous) || id:ebi-a-GCST90093330	g9FhWD	ebi-a-GCST90093330	1008	rs12610495	-0.307858	0.422063	0.46575	-1.1351	0.519386	0.73502	0.321389	1.681
exposure	Neutralising antibody response to interferon beta therapy in multiple sclerosis (presence of antibodies; IFN<U+03B2>-1b subcutaneous) || id:ebi-a-GCST90093330	g9FhWD	ebi-a-GCST90093330	1008	rs12614007	-1.00284	1.12925	0.374512	-3.21617	1.2105	0.366837	0.0401083	3.35516
exposure	Neutralising antibody response to interferon beta therapy in multiple sclerosis (presence of antibodies; IFN<U+03B2>-1b subcutaneous) || id:ebi-a-GCST90093330	g9FhWD	ebi-a-GCST90093330	1008	rs17279437	1.68119	0.878936	0.0557793	-0.0415243	3.4039	5.37194	0.959326	30.0813
exposure	Neutralising antibody response to interferon beta therapy in multiple sclerosis (presence of antibodies; IFN<U+03B2>-1b subcutaneous) || id:ebi-a-GCST90093330	g9FhWD	ebi-a-GCST90093330	1008	rs17713054	0.0787204	0.240924	0.743862	-0.393491	0.550931	1.0819	0.674698	1.73487
exposure	Neutralising antibody response to interferon beta therapy in multiple sclerosis (presence of antibodies; IFN<U+03B2>-1b subcutaneous) || id:ebi-a-GCST90093330	g9FhWD	ebi-a-GCST90093330	1008	rs17885848	-1.5045	1.19961	0.209784	-3.85574	0.846734	0.222128	0.021158	2.33202
exposure	Neutralising antibody response to interferon beta therapy in multiple sclerosis (presence of antibodies; IFN<U+03B2>-1b subcutaneous) || id:ebi-a-GCST90093330	g9FhWD	ebi-a-GCST90093330	1008	rs2236645	-0.531743	0.874533	0.543167	-2.24583	1.18234	0.58758	0.10584	3.26201
exposure	Neutralising antibody response to interferon beta therapy in multiple sclerosis (presence of antibodies; IFN<U+03B2>-1b subcutaneous) || id:ebi-a-GCST90093330	g9FhWD	ebi-a-GCST90093330	1008	rs2569703	1.24134	0.905145	0.170241	-0.532742	3.01542	3.46025	0.586993	20.3977
exposure	Neutralising antibody response to interferon beta therapy in multiple sclerosis (presence of antibodies; IFN<U+03B2>-1b subcutaneous) || id:ebi-a-GCST90093330	g9FhWD	ebi-a-GCST90093330	1008	rs2897075	0.223897	1.13426	0.843519	-1.99925	2.44704	1.25094	0.135437	11.5541
exposure	Neutralising antibody response to interferon beta therapy in multiple sclerosis (presence of antibodies; IFN<U+03B2>-1b subcutaneous) || id:ebi-a-GCST90093330	g9FhWD	ebi-a-GCST90093330	1008	rs343320	-0.307333	1.10809	0.781507	-2.47918	1.86451	0.735406	0.0838119	6.4528
exposure	Neutralising antibody response to interferon beta therapy in multiple sclerosis (presence of antibodies; IFN<U+03B2>-1b subcutaneous) || id:ebi-a-GCST90093330	g9FhWD	ebi-a-GCST90093330	1008	rs368565	-1.06629	0.91572	0.244251	-2.8611	0.728523	0.344284	0.0572059	2.07202
exposure	Neutralising antibody response to interferon beta therapy in multiple sclerosis (presence of antibodies; IFN<U+03B2>-1b subcutaneous) || id:ebi-a-GCST90093330	g9FhWD	ebi-a-GCST90093330	1008	rs41264915	0.159507	0.767963	0.835462	-1.3457	1.66471	1.17293	0.260357	5.28416
exposure	Neutralising antibody response to interferon beta therapy in multiple sclerosis (presence of antibodies; IFN<U+03B2>-1b subcutaneous) || id:ebi-a-GCST90093330	g9FhWD	ebi-a-GCST90093330	1008	rs550057	-1.19969	0.877553	0.171598	-2.9197	0.520311	0.301287	0.0539501	1.68255
exposure	Neutralising antibody response to interferon beta therapy in multiple sclerosis (presence of antibodies; IFN<U+03B2>-1b subcutaneous) || id:ebi-a-GCST90093330	g9FhWD	ebi-a-GCST90093330	1008	rs568035	1.55378	1.3427	0.247187	-1.07791	4.18548	4.72934	0.340307	65.7248
exposure	Neutralising antibody response to interferon beta therapy in multiple sclerosis (presence of antibodies; IFN<U+03B2>-1b subcutaneous) || id:ebi-a-GCST90093330	g9FhWD	ebi-a-GCST90093330	1008	rs60132559	-1.18636	1.06062	0.263329	-3.26518	0.892451	0.30533	0.0381902	2.44111
exposure	Neutralising antibody response to interferon beta therapy in multiple sclerosis (presence of antibodies; IFN<U+03B2>-1b subcutaneous) || id:ebi-a-GCST90093330	g9FhWD	ebi-a-GCST90093330	1008	rs61882275	1.10988	0.786989	0.158456	-0.432622	2.65238	3.03399	0.648806	14.1877
exposure	Neutralising antibody response to interferon beta therapy in multiple sclerosis (presence of antibodies; IFN<U+03B2>-1b subcutaneous) || id:ebi-a-GCST90093330	g9FhWD	ebi-a-GCST90093330	1008	rs62056905	-1.5751	0.954864	0.0990347	-3.44663	0.296436	0.206987	0.0318528	1.34506
exposure	Neutralising antibody response to interferon beta therapy in multiple sclerosis (presence of antibodies; IFN<U+03B2>-1b subcutaneous) || id:ebi-a-GCST90093330	g9FhWD	ebi-a-GCST90093330	1008	rs9636867	0.185387	0.543656	0.733104	-0.880178	1.25095	1.20368	0.414709	3.49367
exposure	Neutralising antibody response to interferon beta therapy in multiple sclerosis (presence of antibodies; IFN<U+03B2>-1b subcutaneous) || id:ebi-a-GCST90093330	g9FhWD	ebi-a-GCST90093330	1008	All - Inverse variance weighted	-0.128123	0.159488	0.421778	-0.440719	0.184473	0.879745	0.643573	1.20258
exposure	Neutralising antibody response to interferon beta therapy in multiple sclerosis (presence of antibodies; IFN<U+03B2>-1b subcutaneous) || id:ebi-a-GCST90093330	g9FhWD	ebi-a-GCST90093330	1008	All - MR Egger	0.175096	0.293263	0.556058	-0.3997	0.749892	1.19136	0.670521	2.11677
exposure	Neutralising antibody response to interferon beta therapy in multiple sclerosis (presence of antibodies; IFN<U+03B2>-1b subcutaneous) || id:ebi-a-GCST90093330	bnkSYO	ebi-a-GCST90093330	1008	rs1123573	-2.73065	1.33482	0.0407857	-5.34691	-0.114397	0.0651767	0.00476285	0.891904
exposure	Neutralising antibody response to interferon beta therapy in multiple sclerosis (presence of antibodies; IFN<U+03B2>-1b subcutaneous) || id:ebi-a-GCST90093330	bnkSYO	ebi-a-GCST90093330	1008	rs117169628	-1.00158	1.30314	0.442137	-3.55574	1.55258	0.367298	0.0285601	4.72364
exposure	Neutralising antibody response to interferon beta therapy in multiple sclerosis (presence of antibodies; IFN<U+03B2>-1b subcutaneous) || id:ebi-a-GCST90093330	bnkSYO	ebi-a-GCST90093330	1008	rs12585036	0.231558	1.11541	0.835542	-1.95464	2.41776	1.26056	0.141616	11.2206
exposure	Neutralising antibody response to interferon beta therapy in multiple sclerosis (presence of antibodies; IFN<U+03B2>-1b subcutaneous) || id:ebi-a-GCST90093330	bnkSYO	ebi-a-GCST90093330	1008	rs12610495	-0.501753	0.687888	0.46575	-1.85001	0.846507	0.605468	0.157235	2.33149
exposure	Neutralising antibody response to interferon beta therapy in multiple sclerosis (presence of antibodies; IFN<U+03B2>-1b subcutaneous) || id:ebi-a-GCST90093330	bnkSYO	ebi-a-GCST90093330	1008	rs1498399	0.158492	1.42352	0.911348	-2.63161	2.9486	1.17174	0.0719622	19.0792
exposure	Neutralising antibody response to interferon beta therapy in multiple sclerosis (presence of antibodies; IFN<U+03B2>-1b subcutaneous) || id:ebi-a-GCST90093330	bnkSYO	ebi-a-GCST90093330	1008	rs1634761	-2.3863	1.43769	0.0969517	-5.20417	0.431573	0.0919694	0.00549359	1.53968
exposure	Neutralising antibody response to interferon beta therapy in multiple sclerosis (presence of antibodies; IFN<U+03B2>-1b subcutaneous) || id:ebi-a-GCST90093330	bnkSYO	ebi-a-GCST90093330	1008	rs17279437	2.54485	1.33046	0.0557793	-0.0628561	5.15255	12.7413	0.939079	172.872
exposure	Neutralising antibody response to interferon beta therapy in multiple sclerosis (presence of antibodies; IFN<U+03B2>-1b subcutaneous) || id:ebi-a-GCST90093330	bnkSYO	ebi-a-GCST90093330	1008	rs17412601	-0.87168	1.45768	0.549847	-3.72874	1.98538	0.418248	0.0240231	7.28181
exposure	Neutralising antibody response to interferon beta therapy in multiple sclerosis (presence of antibodies; IFN<U+03B2>-1b subcutaneous) || id:ebi-a-GCST90093330	bnkSYO	ebi-a-GCST90093330	1008	rs17885848	-2.22044	1.77046	0.209784	-5.69055	1.24966	0.108561	0.00337775	3.48917
exposure	Neutralising antibody response to interferon beta therapy in multiple sclerosis (presence of antibodies; IFN<U+03B2>-1b subcutaneous) || id:ebi-a-GCST90093330	bnkSYO	ebi-a-GCST90093330	1008	rs2102497	0.389927	1.71195	0.819827	-2.9655	3.74535	1.47687	0.0515349	42.3239
exposure	Neutralising antibody response to interferon beta therapy in multiple sclerosis (presence of antibodies; IFN<U+03B2>-1b subcutaneous) || id:ebi-a-GCST90093330	bnkSYO	ebi-a-GCST90093330	1008	rs2326562	0.216405	1.77264	0.902835	-3.25797	3.69078	1.24161	0.0384662	40.0763
exposure	Neutralising antibody response to interferon beta therapy in multiple sclerosis (presence of antibodies; IFN<U+03B2>-1b subcutaneous) || id:ebi-a-GCST90093330	bnkSYO	ebi-a-GCST90093330	1008	rs2897075	0.336574	1.70508	0.843519	-3.00538	3.67853	1.40014	0.0495198	39.5881
exposure	Neutralising antibody response to interferon beta therapy in multiple sclerosis (presence of antibodies; IFN<U+03B2>-1b subcutaneous) || id:ebi-a-GCST90093330	bnkSYO	ebi-a-GCST90093330	1008	rs3014983	-1.42136	1.67024	0.394775	-4.69503	1.85231	0.241386	0.00914062	6.37453
exposure	Neutralising antibody response to interferon beta therapy in multiple sclerosis (presence of antibodies; IFN<U+03B2>-1b subcutaneous) || id:ebi-a-GCST90093330	bnkSYO	ebi-a-GCST90093330	1008	rs41264915	0.230134	1.108	0.835462	-1.94155	2.40182	1.25877	0.143481	11.0432
exposure	Neutralising antibody response to interferon beta therapy in multiple sclerosis (presence of antibodies; IFN<U+03B2>-1b subcutaneous) || id:ebi-a-GCST90093330	bnkSYO	ebi-a-GCST90093330	1008	rs4475253	1.57061	1.7098	0.358309	-1.7806	4.92181	4.80957	0.168538	137.251
exposure	Neutralising antibody response to interferon beta therapy in multiple sclerosis (presence of antibodies; IFN<U+03B2>-1b subcutaneous) || id:ebi-a-GCST90093330	bnkSYO	ebi-a-GCST90093330	1008	rs4767025	1.00331	1.34129	0.454446	-1.62561	3.63223	2.7273	0.196792	37.7971
exposure	Neutralising antibody response to interferon beta therapy in multiple sclerosis (presence of antibodies; IFN<U+03B2>-1b subcutaneous) || id:ebi-a-GCST90093330	bnkSYO	ebi-a-GCST90093330	1008	rs492602	-2.40388	1.76248	0.172594	-5.85835	1.05059	0.0903666	0.00285596	2.85932
exposure	Neutralising antibody response to interferon beta therapy in multiple sclerosis (presence of antibodies; IFN<U+03B2>-1b subcutaneous) || id:ebi-a-GCST90093330	bnkSYO	ebi-a-GCST90093330	1008	rs5023077	-1.09715	1.4437	0.44728	-3.92682	1.73251	0.333819	0.0197063	5.65481
exposure	Neutralising antibody response to interferon beta therapy in multiple sclerosis (presence of antibodies; IFN<U+03B2>-1b subcutaneous) || id:ebi-a-GCST90093330	bnkSYO	ebi-a-GCST90093330	1008	rs61078946	1.87225	1.70934	0.273385	-1.47807	5.22256	6.50288	0.228078	185.408
exposure	Neutralising antibody response to interferon beta therapy in multiple sclerosis (presence of antibodies; IFN<U+03B2>-1b subcutaneous) || id:ebi-a-GCST90093330	bnkSYO	ebi-a-GCST90093330	1008	rs61882275	1.52133	1.07874	0.158456	-0.593003	3.63566	4.57831	0.552665	37.927
exposure	Neutralising antibody response to interferon beta therapy in multiple sclerosis (presence of antibodies; IFN<U+03B2>-1b subcutaneous) || id:ebi-a-GCST90093330	bnkSYO	ebi-a-GCST90093330	1008	rs63750417	-2.19043	1.33823	0.101671	-4.81336	0.432505	0.111869	0.00812056	1.54111
exposure	Neutralising antibody response to interferon beta therapy in multiple sclerosis (presence of antibodies; IFN<U+03B2>-1b subcutaneous) || id:ebi-a-GCST90093330	bnkSYO	ebi-a-GCST90093330	1008	rs657152	-0.719353	0.932161	0.44029	-2.54639	1.10768	0.487067	0.0783642	3.02734
exposure	Neutralising antibody response to interferon beta therapy in multiple sclerosis (presence of antibodies; IFN<U+03B2>-1b subcutaneous) || id:ebi-a-GCST90093330	bnkSYO	ebi-a-GCST90093330	1008	rs676314	-1.56486	1.24676	0.209426	-4.00852	0.878787	0.209116	0.0181603	2.40798
exposure	Neutralising antibody response to interferon beta therapy in multiple sclerosis (presence of antibodies; IFN<U+03B2>-1b subcutaneous) || id:ebi-a-GCST90093330	bnkSYO	ebi-a-GCST90093330	1008	rs67959919	0.121242	0.370235	0.743311	-0.604418	0.846902	1.1289	0.546392	2.33241
exposure	Neutralising antibody response to interferon beta therapy in multiple sclerosis (presence of antibodies; IFN<U+03B2>-1b subcutaneous) || id:ebi-a-GCST90093330	bnkSYO	ebi-a-GCST90093330	1008	rs78295726	2.63357	1.76968	0.136709	-0.83501	6.10215	13.9234	0.43387	446.818
exposure	Neutralising antibody response to interferon beta therapy in multiple sclerosis (presence of antibodies; IFN<U+03B2>-1b subcutaneous) || id:ebi-a-GCST90093330	bnkSYO	ebi-a-GCST90093330	1008	rs78314212	-0.733607	1.3041	0.573749	-3.28964	1.82243	0.480174	0.0372673	6.18685
exposure	Neutralising antibody response to interferon beta therapy in multiple sclerosis (presence of antibodies; IFN<U+03B2>-1b subcutaneous) || id:ebi-a-GCST90093330	bnkSYO	ebi-a-GCST90093330	1008	rs9636867	0.265908	0.779788	0.733104	-1.26248	1.79429	1.30461	0.282952	6.01521
exposure	Neutralising antibody response to interferon beta therapy in multiple sclerosis (presence of antibodies; IFN<U+03B2>-1b subcutaneous) || id:ebi-a-GCST90093330	bnkSYO	ebi-a-GCST90093330	1008	All - Inverse variance weighted	-0.141142	0.216083	0.513638	-0.564666	0.282381	0.868366	0.56855	1.32628
exposure	Neutralising antibody response to interferon beta therapy in multiple sclerosis (presence of antibodies; IFN<U+03B2>-1b subcutaneous) || id:ebi-a-GCST90093330	bnkSYO	ebi-a-GCST90093330	1008	All - MR Egger	0.293722	0.40888	0.479197	-0.507683	1.09513	1.34141	0.601888	2.98956
exposure	Neutralising antibody response to interferon beta therapy in multiple sclerosis (presence of antibodies; IFN<U+03B2>-1b subcutaneous) || id:ebi-a-GCST90093330	GAxwgf	ebi-a-GCST90093330	1008	rs10774673	2.61447	3.49979	0.455042	-4.24512	9.47406	13.66	0.014334	13017.7
exposure	Neutralising antibody response to interferon beta therapy in multiple sclerosis (presence of antibodies; IFN<U+03B2>-1b subcutaneous) || id:ebi-a-GCST90093330	GAxwgf	ebi-a-GCST90093330	1008	rs1123573	-7.12499	3.48291	0.0407857	-13.9515	-0.298492	0.000804741	8.72861e-07	0.741936
exposure	Neutralising antibody response to interferon beta therapy in multiple sclerosis (presence of antibodies; IFN<U+03B2>-1b subcutaneous) || id:ebi-a-GCST90093330	GAxwgf	ebi-a-GCST90093330	1008	rs11264339	5.27653	2.72107	0.0524843	-0.0567627	10.6098	195.69	0.944818	40531.2
exposure	Neutralising antibody response to interferon beta therapy in multiple sclerosis (presence of antibodies; IFN<U+03B2>-1b subcutaneous) || id:ebi-a-GCST90093330	GAxwgf	ebi-a-GCST90093330	1008	rs12610495	-1.50257	2.05998	0.46575	-5.54014	2.53499	0.222556	0.00392598	12.6163
exposure	Neutralising antibody response to interferon beta therapy in multiple sclerosis (presence of antibodies; IFN<U+03B2>-1b subcutaneous) || id:ebi-a-GCST90093330	GAxwgf	ebi-a-GCST90093330	1008	rs184781326	0.543321	3.32657	0.870261	-5.97676	7.0634	1.72171	0.00253703	1168.41
exposure	Neutralising antibody response to interferon beta therapy in multiple sclerosis (presence of antibodies; IFN<U+03B2>-1b subcutaneous) || id:ebi-a-GCST90093330	GAxwgf	ebi-a-GCST90093330	1008	rs2260685	3.39267	2.84817	0.233584	-2.18974	8.97508	29.7453	0.111946	7903.64
exposure	Neutralising antibody response to interferon beta therapy in multiple sclerosis (presence of antibodies; IFN<U+03B2>-1b subcutaneous) || id:ebi-a-GCST90093330	GAxwgf	ebi-a-GCST90093330	1008	rs2290859	-1.18809	1.95523	0.543422	-5.02034	2.64416	0.304804	0.00660229	14.0717
exposure	Neutralising antibody response to interferon beta therapy in multiple sclerosis (presence of antibodies; IFN<U+03B2>-1b subcutaneous) || id:ebi-a-GCST90093330	GAxwgf	ebi-a-GCST90093330	1008	rs2834158	0.979111	2.45641	0.690192	-3.83545	5.79367	2.66209	0.0215916	328.216
exposure	Neutralising antibody response to interferon beta therapy in multiple sclerosis (presence of antibodies; IFN<U+03B2>-1b subcutaneous) || id:ebi-a-GCST90093330	GAxwgf	ebi-a-GCST90093330	1008	rs35044562	0.191436	1.44085	0.894301	-2.63263	3.0155	1.21099	0.0718891	20.3993
exposure	Neutralising antibody response to interferon beta therapy in multiple sclerosis (presence of antibodies; IFN<U+03B2>-1b subcutaneous) || id:ebi-a-GCST90093330	GAxwgf	ebi-a-GCST90093330	1008	rs554833	-0.935032	1.05618	0.375996	-3.00514	1.13508	0.392573	0.0495317	3.11142
exposure	Neutralising antibody response to interferon beta therapy in multiple sclerosis (presence of antibodies; IFN<U+03B2>-1b subcutaneous) || id:ebi-a-GCST90093330	GAxwgf	ebi-a-GCST90093330	1008	rs676314	-4.42398	3.52468	0.209426	-11.3323	2.48439	0.0119865	1.19792e-05	11.9938
exposure	Neutralising antibody response to interferon beta therapy in multiple sclerosis (presence of antibodies; IFN<U+03B2>-1b subcutaneous) || id:ebi-a-GCST90093330	GAxwgf	ebi-a-GCST90093330	1008	rs679574	-3.70894	2.69086	0.168095	-8.98302	1.56514	0.0245034	0.000125523	4.78332
exposure	Neutralising antibody response to interferon beta therapy in multiple sclerosis (presence of antibodies; IFN<U+03B2>-1b subcutaneous) || id:ebi-a-GCST90093330	GAxwgf	ebi-a-GCST90093330	1008	rs7118388	3.26918	3.56672	0.359363	-3.72159	10.26	26.2898	0.0241954	28565.4
exposure	Neutralising antibody response to interferon beta therapy in multiple sclerosis (presence of antibodies; IFN<U+03B2>-1b subcutaneous) || id:ebi-a-GCST90093330	GAxwgf	ebi-a-GCST90093330	1008	rs9264740	-7.06504	3.22242	0.028346	-13.381	-0.749098	0.000854462	1.54424e-06	0.472793
exposure	Neutralising antibody response to interferon beta therapy in multiple sclerosis (presence of antibodies; IFN<U+03B2>-1b subcutaneous) || id:ebi-a-GCST90093330	GAxwgf	ebi-a-GCST90093330	1008	All - Inverse variance weighted	-0.588411	0.72089	0.41437	-2.00136	0.824534	0.555209	0.135152	2.28082
exposure	Neutralising antibody response to interferon beta therapy in multiple sclerosis (presence of antibodies; IFN<U+03B2>-1b subcutaneous) || id:ebi-a-GCST90093330	GAxwgf	ebi-a-GCST90093330	1008	All - MR Egger	-0.16773	1.61849	0.919172	-3.33997	3.00451	0.845582	0.035438	20.1763
exposure	Neutralising antibody response to interferon beta therapy in multiple sclerosis (presence of antibodies; all treatment preparations) || id:ebi-a-GCST90093331	OYoKNA	ebi-a-GCST90093331	2744	rs10066378	0.150899	0.773991	0.845423	-1.36612	1.66792	1.16288	0.255094	5.30114
exposure	Neutralising antibody response to interferon beta therapy in multiple sclerosis (presence of antibodies; all treatment preparations) || id:ebi-a-GCST90093331	OYoKNA	ebi-a-GCST90093331	2744	rs10850097	0.0335969	0.707634	0.962132	-1.35337	1.42056	1.03417	0.258369	4.13943
exposure	Neutralising antibody response to interferon beta therapy in multiple sclerosis (presence of antibodies; all treatment preparations) || id:ebi-a-GCST90093331	OYoKNA	ebi-a-GCST90093331	2744	rs11208559	-0.678826	0.717839	0.344326	-2.08579	0.728138	0.507212	0.124209	2.07122
exposure	Neutralising antibody response to interferon beta therapy in multiple sclerosis (presence of antibodies; all treatment preparations) || id:ebi-a-GCST90093331	OYoKNA	ebi-a-GCST90093331	2744	rs1123573	-0.827606	0.5781	0.152259	-1.96068	0.30547	0.437095	0.140762	1.35726
exposure	Neutralising antibody response to interferon beta therapy in multiple sclerosis (presence of antibodies; all treatment preparations) || id:ebi-a-GCST90093331	OYoKNA	ebi-a-GCST90093331	2744	rs1128175	0.632669	0.537849	0.239476	-0.421514	1.68685	1.88263	0.656053	5.40245
exposure	Neutralising antibody response to interferon beta therapy in multiple sclerosis (presence of antibodies; all treatment preparations) || id:ebi-a-GCST90093331	OYoKNA	ebi-a-GCST90093331	2744	rs11614702	-0.293044	0.624568	0.638931	-1.5172	0.93111	0.745989	0.219326	2.53732
exposure	Neutralising antibody response to interferon beta therapy in multiple sclerosis (presence of antibodies; all treatment preparations) || id:ebi-a-GCST90093331	OYoKNA	ebi-a-GCST90093331	2744	rs117169628	-0.304146	0.558131	0.585797	-1.39808	0.78979	0.737753	0.24707	2.20293
exposure	Neutralising antibody response to interferon beta therapy in multiple sclerosis (presence of antibodies; all treatment preparations) || id:ebi-a-GCST90093331	OYoKNA	ebi-a-GCST90093331	2744	rs12534422	0.808185	0.807017	0.316611	-0.773568	2.38994	2.24383	0.461364	10.9128
exposure	Neutralising antibody response to interferon beta therapy in multiple sclerosis (presence of antibodies; all treatment preparations) || id:ebi-a-GCST90093331	OYoKNA	ebi-a-GCST90093331	2744	rs12585036	0.175352	0.519692	0.735804	-0.843244	1.19395	1.19167	0.430312	3.30008
exposure	Neutralising antibody response to interferon beta therapy in multiple sclerosis (presence of antibodies; all treatment preparations) || id:ebi-a-GCST90093331	OYoKNA	ebi-a-GCST90093331	2744	rs12610495	0.112136	0.281789	0.690671	-0.44017	0.664443	1.11867	0.643927	1.94341
exposure	Neutralising antibody response to interferon beta therapy in multiple sclerosis (presence of antibodies; all treatment preparations) || id:ebi-a-GCST90093331	OYoKNA	ebi-a-GCST90093331	2744	rs12614007	0.790371	0.773374	0.306791	-0.725442	2.30618	2.20421	0.484111	10.0361
exposure	Neutralising antibody response to interferon beta therapy in multiple sclerosis (presence of antibodies; all treatment preparations) || id:ebi-a-GCST90093331	OYoKNA	ebi-a-GCST90093331	2744	rs17279437	0.850471	0.580342	0.142794	-0.286999	1.98794	2.34075	0.750513	7.30048
exposure	Neutralising antibody response to interferon beta therapy in multiple sclerosis (presence of antibodies; all treatment preparations) || id:ebi-a-GCST90093331	OYoKNA	ebi-a-GCST90093331	2744	rs17713054	-0.0900984	0.151222	0.551308	-0.386494	0.206298	0.913841	0.679434	1.22912
exposure	Neutralising antibody response to interferon beta therapy in multiple sclerosis (presence of antibodies; all treatment preparations) || id:ebi-a-GCST90093331	OYoKNA	ebi-a-GCST90093331	2744	rs17885848	-0.172957	0.779414	0.824387	-1.70061	1.35469	0.841174	0.182573	3.87558
exposure	Neutralising antibody response to interferon beta therapy in multiple sclerosis (presence of antibodies; all treatment preparations) || id:ebi-a-GCST90093331	OYoKNA	ebi-a-GCST90093331	2744	rs2236645	-0.339446	0.593055	0.567072	-1.50183	0.822942	0.712165	0.222721	2.27719
exposure	Neutralising antibody response to interferon beta therapy in multiple sclerosis (presence of antibodies; all treatment preparations) || id:ebi-a-GCST90093331	OYoKNA	ebi-a-GCST90093331	2744	rs2569703	0.873742	0.586497	0.136286	-0.275792	2.02328	2.39586	0.758971	7.56305
exposure	Neutralising antibody response to interferon beta therapy in multiple sclerosis (presence of antibodies; all treatment preparations) || id:ebi-a-GCST90093331	OYoKNA	ebi-a-GCST90093331	2744	rs2897075	0.347779	0.737609	0.637288	-1.09793	1.79349	1.41592	0.333559	6.01041
exposure	Neutralising antibody response to interferon beta therapy in multiple sclerosis (presence of antibodies; all treatment preparations) || id:ebi-a-GCST90093331	OYoKNA	ebi-a-GCST90093331	2744	rs343320	-0.331323	0.767036	0.665776	-1.83471	1.17207	0.717973	0.159659	3.22866
exposure	Neutralising antibody response to interferon beta therapy in multiple sclerosis (presence of antibodies; all treatment preparations) || id:ebi-a-GCST90093331	OYoKNA	ebi-a-GCST90093331	2744	rs368565	-0.784091	0.604167	0.194354	-1.96826	0.400076	0.456535	0.1397	1.49194
exposure	Neutralising antibody response to interferon beta therapy in multiple sclerosis (presence of antibodies; all treatment preparations) || id:ebi-a-GCST90093331	OYoKNA	ebi-a-GCST90093331	2744	rs41264915	-0.0964802	0.504703	0.848398	-1.0857	0.892737	0.908028	0.337666	2.4418
exposure	Neutralising antibody response to interferon beta therapy in multiple sclerosis (presence of antibodies; all treatment preparations) || id:ebi-a-GCST90093331	OYoKNA	ebi-a-GCST90093331	2744	rs550057	0.0999744	0.575921	0.862187	-1.02883	1.22878	1.10514	0.357425	3.41705
exposure	Neutralising antibody response to interferon beta therapy in multiple sclerosis (presence of antibodies; all treatment preparations) || id:ebi-a-GCST90093331	OYoKNA	ebi-a-GCST90093331	2744	rs568035	1.29377	0.868805	0.136451	-0.409086	2.99663	3.64652	0.664257	20.018
exposure	Neutralising antibody response to interferon beta therapy in multiple sclerosis (presence of antibodies; all treatment preparations) || id:ebi-a-GCST90093331	OYoKNA	ebi-a-GCST90093331	2744	rs60132559	-0.721659	0.719472	0.315842	-2.13182	0.688506	0.485946	0.118621	1.99074
exposure	Neutralising antibody response to interferon beta therapy in multiple sclerosis (presence of antibodies; all treatment preparations) || id:ebi-a-GCST90093331	OYoKNA	ebi-a-GCST90093331	2744	rs61882275	1.03848	0.513288	0.0430542	0.0324316	2.04452	2.82491	1.03296	7.72546
exposure	Neutralising antibody response to interferon beta therapy in multiple sclerosis (presence of antibodies; all treatment preparations) || id:ebi-a-GCST90093331	OYoKNA	ebi-a-GCST90093331	2744	rs62056905	-1.33774	0.611673	0.0287409	-2.53662	-0.138864	0.262437	0.0791332	0.870347
exposure	Neutralising antibody response to interferon beta therapy in multiple sclerosis (presence of antibodies; all treatment preparations) || id:ebi-a-GCST90093331	OYoKNA	ebi-a-GCST90093331	2744	rs9636867	-0.425139	0.357182	0.233945	-1.12521	0.274937	0.653679	0.324583	1.31645
exposure	Neutralising antibody response to interferon beta therapy in multiple sclerosis (presence of antibodies; all treatment preparations) || id:ebi-a-GCST90093331	OYoKNA	ebi-a-GCST90093331	2744	All - Inverse variance weighted	-0.027098	0.0955437	0.776703	-0.214364	0.160168	0.973266	0.807055	1.17371
exposure	Neutralising antibody response to interferon beta therapy in multiple sclerosis (presence of antibodies; all treatment preparations) || id:ebi-a-GCST90093331	OYoKNA	ebi-a-GCST90093331	2744	All - MR Egger	-0.0887659	0.176157	0.618924	-0.434033	0.256501	0.91506	0.647891	1.2924
exposure	Neutralising antibody response to interferon beta therapy in multiple sclerosis (presence of antibodies; all treatment preparations) || id:ebi-a-GCST90093331	NAFDYJ	ebi-a-GCST90093331	2744	rs1123573	-1.27673	0.89182	0.152259	-3.02469	0.471241	0.278949	0.0485728	1.60198
exposure	Neutralising antibody response to interferon beta therapy in multiple sclerosis (presence of antibodies; all treatment preparations) || id:ebi-a-GCST90093331	NAFDYJ	ebi-a-GCST90093331	2744	rs117169628	-0.473601	0.869092	0.585797	-2.17702	1.22982	0.622756	0.113379	3.42061
exposure	Neutralising antibody response to interferon beta therapy in multiple sclerosis (presence of antibodies; all treatment preparations) || id:ebi-a-GCST90093331	NAFDYJ	ebi-a-GCST90093331	2744	rs12585036	0.256368	0.7598	0.735804	-1.23284	1.74558	1.29223	0.291464	5.7292
exposure	Neutralising antibody response to interferon beta therapy in multiple sclerosis (presence of antibodies; all treatment preparations) || id:ebi-a-GCST90093331	NAFDYJ	ebi-a-GCST90093331	2744	rs12610495	0.182762	0.459266	0.690671	-0.7174	1.08292	1.20053	0.48802	2.9533
exposure	Neutralising antibody response to interferon beta therapy in multiple sclerosis (presence of antibodies; all treatment preparations) || id:ebi-a-GCST90093331	NAFDYJ	ebi-a-GCST90093331	2744	rs1498399	0.122141	0.939322	0.896542	-1.71893	1.96321	1.12991	0.179258	7.12217
exposure	Neutralising antibody response to interferon beta therapy in multiple sclerosis (presence of antibodies; all treatment preparations) || id:ebi-a-GCST90093331	NAFDYJ	ebi-a-GCST90093331	2744	rs1634761	0.0724017	0.939744	0.938589	-1.7695	1.9143	1.07509	0.170419	6.78219
exposure	Neutralising antibody response to interferon beta therapy in multiple sclerosis (presence of antibodies; all treatment preparations) || id:ebi-a-GCST90093331	NAFDYJ	ebi-a-GCST90093331	2744	rs17279437	1.28737	0.878473	0.142794	-0.434435	3.00918	3.62325	0.64763	20.2708
exposure	Neutralising antibody response to interferon beta therapy in multiple sclerosis (presence of antibodies; all treatment preparations) || id:ebi-a-GCST90093331	NAFDYJ	ebi-a-GCST90093331	2744	rs17412601	-0.430712	0.95665	0.652545	-2.30575	1.44432	0.650046	0.0996843	4.23898
exposure	Neutralising antibody response to interferon beta therapy in multiple sclerosis (presence of antibodies; all treatment preparations) || id:ebi-a-GCST90093331	NAFDYJ	ebi-a-GCST90093331	2744	rs17885848	-0.255261	1.15031	0.824387	-2.50987	1.99935	0.774715	0.0812791	7.38422
exposure	Neutralising antibody response to interferon beta therapy in multiple sclerosis (presence of antibodies; all treatment preparations) || id:ebi-a-GCST90093331	NAFDYJ	ebi-a-GCST90093331	2744	rs2102497	0.532849	1.12318	0.635206	-1.66858	2.73427	1.70378	0.188515	15.3986
exposure	Neutralising antibody response to interferon beta therapy in multiple sclerosis (presence of antibodies; all treatment preparations) || id:ebi-a-GCST90093331	NAFDYJ	ebi-a-GCST90093331	2744	rs2326562	0.491146	1.19682	0.681529	-1.85461	2.83691	1.63419	0.156513	17.0629
exposure	Neutralising antibody response to interferon beta therapy in multiple sclerosis (presence of antibodies; all treatment preparations) || id:ebi-a-GCST90093331	NAFDYJ	ebi-a-GCST90093331	2744	rs2897075	0.5228	1.10881	0.637288	-1.65048	2.69608	1.68674	0.191959	14.8215
exposure	Neutralising antibody response to interferon beta therapy in multiple sclerosis (presence of antibodies; all treatment preparations) || id:ebi-a-GCST90093331	NAFDYJ	ebi-a-GCST90093331	2744	rs3014983	-1.02574	1.08328	0.3437	-3.14897	1.0975	0.358532	0.0428963	2.99665
exposure	Neutralising antibody response to interferon beta therapy in multiple sclerosis (presence of antibodies; all treatment preparations) || id:ebi-a-GCST90093331	NAFDYJ	ebi-a-GCST90093331	2744	rs41264915	-0.1392	0.728176	0.848398	-1.56642	1.28802	0.870054	0.20879	3.62562
exposure	Neutralising antibody response to interferon beta therapy in multiple sclerosis (presence of antibodies; all treatment preparations) || id:ebi-a-GCST90093331	NAFDYJ	ebi-a-GCST90093331	2744	rs4475253	1.1118	1.12211	0.321778	-1.08753	3.31113	3.03982	0.337046	27.4161
exposure	Neutralising antibody response to interferon beta therapy in multiple sclerosis (presence of antibodies; all treatment preparations) || id:ebi-a-GCST90093331	NAFDYJ	ebi-a-GCST90093331	2744	rs4767025	0.0808482	0.893307	0.927886	-1.67003	1.83173	1.08421	0.188241	6.24468
exposure	Neutralising antibody response to interferon beta therapy in multiple sclerosis (presence of antibodies; all treatment preparations) || id:ebi-a-GCST90093331	NAFDYJ	ebi-a-GCST90093331	2744	rs492602	-1.64074	1.14652	0.152413	-3.88793	0.606439	0.193836	0.0204878	1.83389
exposure	Neutralising antibody response to interferon beta therapy in multiple sclerosis (presence of antibodies; all treatment preparations) || id:ebi-a-GCST90093331	NAFDYJ	ebi-a-GCST90093331	2744	rs5023077	-0.180085	0.936743	0.84755	-2.0161	1.65593	0.835199	0.133174	5.23796
exposure	Neutralising antibody response to interferon beta therapy in multiple sclerosis (presence of antibodies; all treatment preparations) || id:ebi-a-GCST90093331	NAFDYJ	ebi-a-GCST90093331	2744	rs61078946	2.11883	1.13473	0.0618658	-0.105238	4.3429	8.32138	0.90011	76.93
exposure	Neutralising antibody response to interferon beta therapy in multiple sclerosis (presence of antibodies; all treatment preparations) || id:ebi-a-GCST90093331	NAFDYJ	ebi-a-GCST90093331	2744	rs61882275	1.42346	0.703574	0.0430542	0.0444546	2.80247	4.15146	1.04546	16.4853
exposure	Neutralising antibody response to interferon beta therapy in multiple sclerosis (presence of antibodies; all treatment preparations) || id:ebi-a-GCST90093331	NAFDYJ	ebi-a-GCST90093331	2744	rs63750417	-1.79266	0.857644	0.0365984	-3.47364	-0.111679	0.166516	0.0310038	0.894331
exposure	Neutralising antibody response to interferon beta therapy in multiple sclerosis (presence of antibodies; all treatment preparations) || id:ebi-a-GCST90093331	NAFDYJ	ebi-a-GCST90093331	2744	rs657152	0.262764	0.626436	0.674882	-0.965051	1.49058	1.30052	0.380964	4.43966
exposure	Neutralising antibody response to interferon beta therapy in multiple sclerosis (presence of antibodies; all treatment preparations) || id:ebi-a-GCST90093331	NAFDYJ	ebi-a-GCST90093331	2744	rs676314	-0.837588	0.844001	0.321002	-2.49183	0.816654	0.432753	0.0827584	2.26292
exposure	Neutralising antibody response to interferon beta therapy in multiple sclerosis (presence of antibodies; all treatment preparations) || id:ebi-a-GCST90093331	NAFDYJ	ebi-a-GCST90093331	2744	rs67959919	-0.129989	0.232312	0.57579	-0.585321	0.325343	0.878105	0.556927	1.38451
exposure	Neutralising antibody response to interferon beta therapy in multiple sclerosis (presence of antibodies; all treatment preparations) || id:ebi-a-GCST90093331	NAFDYJ	ebi-a-GCST90093331	2744	rs78295726	0.954467	1.19241	0.423448	-1.38265	3.29159	2.59729	0.250912	26.8855
exposure	Neutralising antibody response to interferon beta therapy in multiple sclerosis (presence of antibodies; all treatment preparations) || id:ebi-a-GCST90093331	NAFDYJ	ebi-a-GCST90093331	2744	rs78314212	-0.639344	0.890984	0.473022	-2.38567	1.10698	0.527638	0.0920271	3.02522
exposure	Neutralising antibody response to interferon beta therapy in multiple sclerosis (presence of antibodies; all treatment preparations) || id:ebi-a-GCST90093331	NAFDYJ	ebi-a-GCST90093331	2744	rs9636867	-0.609794	0.512321	0.233945	-1.61394	0.394354	0.543463	0.199101	1.48343
exposure	Neutralising antibody response to interferon beta therapy in multiple sclerosis (presence of antibodies; all treatment preparations) || id:ebi-a-GCST90093331	NAFDYJ	ebi-a-GCST90093331	2744	All - Inverse variance weighted	-0.0608619	0.133792	0.649182	-0.323094	0.201371	0.940953	0.723905	1.22308
exposure	Neutralising antibody response to interferon beta therapy in multiple sclerosis (presence of antibodies; all treatment preparations) || id:ebi-a-GCST90093331	NAFDYJ	ebi-a-GCST90093331	2744	All - MR Egger	-0.1004	0.251637	0.693289	-0.593609	0.392808	0.904475	0.55233	1.48113
exposure	Neutralising antibody response to interferon beta therapy in multiple sclerosis (presence of antibodies; all treatment preparations) || id:ebi-a-GCST90093331	3NBJwq	ebi-a-GCST90093331	2744	rs10774673	0.214414	2.33089	0.926707	-4.35413	4.78296	1.23914	0.0128536	119.457
exposure	Neutralising antibody response to interferon beta therapy in multiple sclerosis (presence of antibodies; all treatment preparations) || id:ebi-a-GCST90093331	3NBJwq	ebi-a-GCST90093331	2744	rs1123573	-3.33131	2.32699	0.152259	-7.89222	1.22959	0.0357462	0.000373641	3.41983
exposure	Neutralising antibody response to interferon beta therapy in multiple sclerosis (presence of antibodies; all treatment preparations) || id:ebi-a-GCST90093331	3NBJwq	ebi-a-GCST90093331	2744	rs11264339	3.0637	1.77883	0.0850131	-0.422808	6.55021	21.4066	0.655205	699.391
exposure	Neutralising antibody response to interferon beta therapy in multiple sclerosis (presence of antibodies; all treatment preparations) || id:ebi-a-GCST90093331	3NBJwq	ebi-a-GCST90093331	2744	rs12610495	0.547309	1.37534	0.690671	-2.14836	3.24298	1.72859	0.116675	25.6098
exposure	Neutralising antibody response to interferon beta therapy in multiple sclerosis (presence of antibodies; all treatment preparations) || id:ebi-a-GCST90093331	3NBJwq	ebi-a-GCST90093331	2744	rs184781326	1.72848	2.30223	0.452781	-2.78389	6.24086	5.63211	0.0617977	513.299
exposure	Neutralising antibody response to interferon beta therapy in multiple sclerosis (presence of antibodies; all treatment preparations) || id:ebi-a-GCST90093331	3NBJwq	ebi-a-GCST90093331	2744	rs2260685	2.11219	1.87883	0.260927	-1.57032	5.7947	8.26634	0.207978	328.555
exposure	Neutralising antibody response to interferon beta therapy in multiple sclerosis (presence of antibodies; all treatment preparations) || id:ebi-a-GCST90093331	3NBJwq	ebi-a-GCST90093331	2744	rs2290859	-0.594044	1.28251	0.643228	-3.10775	1.91967	0.55209	0.0447012	6.81868
exposure	Neutralising antibody response to interferon beta therapy in multiple sclerosis (presence of antibodies; all treatment preparations) || id:ebi-a-GCST90093331	3NBJwq	ebi-a-GCST90093331	2744	rs2834158	-1.94589	1.61541	0.228365	-5.11209	1.22031	0.14286	0.00602347	3.38825
exposure	Neutralising antibody response to interferon beta therapy in multiple sclerosis (presence of antibodies; all treatment preparations) || id:ebi-a-GCST90093331	3NBJwq	ebi-a-GCST90093331	2744	rs35044562	-0.659478	0.910298	0.468781	-2.44366	1.12471	0.517121	0.0868422	3.07931
exposure	Neutralising antibody response to interferon beta therapy in multiple sclerosis (presence of antibodies; all treatment preparations) || id:ebi-a-GCST90093331	3NBJwq	ebi-a-GCST90093331	2744	rs554833	0.401987	0.700448	0.566036	-0.970892	1.77487	1.49479	0.378745	5.89949
exposure	Neutralising antibody response to interferon beta therapy in multiple sclerosis (presence of antibodies; all treatment preparations) || id:ebi-a-GCST90093331	3NBJwq	ebi-a-GCST90093331	2744	rs676314	-2.36792	2.38605	0.321002	-7.04457	2.30874	0.0936758	0.000872135	10.0617
exposure	Neutralising antibody response to interferon beta therapy in multiple sclerosis (presence of antibodies; all treatment preparations) || id:ebi-a-GCST90093331	3NBJwq	ebi-a-GCST90093331	2744	rs679574	-2.4939	1.75322	0.15489	-5.9302	0.94241	0.0825875	0.00265794	2.56616
exposure	Neutralising antibody response to interferon beta therapy in multiple sclerosis (presence of antibodies; all treatment preparations) || id:ebi-a-GCST90093331	3NBJwq	ebi-a-GCST90093331	2744	rs7118388	2.48955	2.33513	0.286365	-2.0873	7.0664	12.0558	0.124021	1171.92
exposure	Neutralising antibody response to interferon beta therapy in multiple sclerosis (presence of antibodies; all treatment preparations) || id:ebi-a-GCST90093331	3NBJwq	ebi-a-GCST90093331	2744	rs9264740	2.84833	2.17234	0.189798	-1.40946	7.10612	17.2589	0.244274	1219.41
exposure	Neutralising antibody response to interferon beta therapy in multiple sclerosis (presence of antibodies; all treatment preparations) || id:ebi-a-GCST90093331	3NBJwq	ebi-a-GCST90093331	2744	All - Inverse variance weighted	0.052186	0.416504	0.90029	-0.764162	0.868533	1.05357	0.465724	2.38341
exposure	Neutralising antibody response to interferon beta therapy in multiple sclerosis (presence of antibodies; all treatment preparations) || id:ebi-a-GCST90093331	3NBJwq	ebi-a-GCST90093331	2744	All - MR Egger	-0.0696242	0.930807	0.941606	-1.89401	1.75476	0.932744	0.150468	5.78204
exposure	Neutralising antibody response to interferon beta therapy in multiple sclerosis (antibody titre; IFN<U+03B2>-1a subcutaneous) || id:ebi-a-GCST90093332	qpHEvG	ebi-a-GCST90093332	1145	rs10066378	-0.556121	0.405222	0.169944	-1.35036	0.238115	0.573429	0.259148	1.26885
exposure	Neutralising antibody response to interferon beta therapy in multiple sclerosis (antibody titre; IFN<U+03B2>-1a subcutaneous) || id:ebi-a-GCST90093332	qpHEvG	ebi-a-GCST90093332	1145	rs10850097	0.10709	0.369565	0.77199	-0.617258	0.831438	1.11303	0.539421	2.29662
exposure	Neutralising antibody response to interferon beta therapy in multiple sclerosis (antibody titre; IFN<U+03B2>-1a subcutaneous) || id:ebi-a-GCST90093332	qpHEvG	ebi-a-GCST90093332	1145	rs11208559	-0.290647	0.363796	0.424332	-1.00369	0.422393	0.74778	0.366526	1.52561
exposure	Neutralising antibody response to interferon beta therapy in multiple sclerosis (antibody titre; IFN<U+03B2>-1a subcutaneous) || id:ebi-a-GCST90093332	qpHEvG	ebi-a-GCST90093332	1145	rs1123573	-0.016006	0.300348	0.9575	-0.604689	0.572677	0.984121	0.546244	1.77301
exposure	Neutralising antibody response to interferon beta therapy in multiple sclerosis (antibody titre; IFN<U+03B2>-1a subcutaneous) || id:ebi-a-GCST90093332	qpHEvG	ebi-a-GCST90093332	1145	rs11614702	0.162802	0.314751	0.604988	-0.45411	0.779714	1.1768	0.635013	2.18085
exposure	Neutralising antibody response to interferon beta therapy in multiple sclerosis (antibody titre; IFN<U+03B2>-1a subcutaneous) || id:ebi-a-GCST90093332	qpHEvG	ebi-a-GCST90093332	1145	rs117169628	0.0615912	0.283828	0.828207	-0.494711	0.617893	1.06353	0.609747	1.85502
exposure	Neutralising antibody response to interferon beta therapy in multiple sclerosis (antibody titre; IFN<U+03B2>-1a subcutaneous) || id:ebi-a-GCST90093332	qpHEvG	ebi-a-GCST90093332	1145	rs12534422	0.0128469	0.400589	0.974416	-0.772307	0.798001	1.01293	0.461946	2.2211
exposure	Neutralising antibody response to interferon beta therapy in multiple sclerosis (antibody titre; IFN<U+03B2>-1a subcutaneous) || id:ebi-a-GCST90093332	qpHEvG	ebi-a-GCST90093332	1145	rs12585036	0.103231	0.273634	0.70598	-0.433091	0.639553	1.10875	0.648502	1.89563
exposure	Neutralising antibody response to interferon beta therapy in multiple sclerosis (antibody titre; IFN<U+03B2>-1a subcutaneous) || id:ebi-a-GCST90093332	qpHEvG	ebi-a-GCST90093332	1145	rs12610495	0.125378	0.145653	0.389351	-0.160103	0.410858	1.13358	0.852056	1.50811
exposure	Neutralising antibody response to interferon beta therapy in multiple sclerosis (antibody titre; IFN<U+03B2>-1a subcutaneous) || id:ebi-a-GCST90093332	qpHEvG	ebi-a-GCST90093332	1145	rs12614007	0.75319	0.395186	0.0566614	-0.021374	1.52775	2.12376	0.978853	4.60781
exposure	Neutralising antibody response to interferon beta therapy in multiple sclerosis (antibody titre; IFN<U+03B2>-1a subcutaneous) || id:ebi-a-GCST90093332	qpHEvG	ebi-a-GCST90093332	1145	rs17279437	0.395027	0.299175	0.186705	-0.191356	0.98141	1.48442	0.825839	2.66822
exposure	Neutralising antibody response to interferon beta therapy in multiple sclerosis (antibody titre; IFN<U+03B2>-1a subcutaneous) || id:ebi-a-GCST90093332	qpHEvG	ebi-a-GCST90093332	1145	rs17713054	-0.106636	0.0725021	0.141344	-0.24874	0.0354678	0.898853	0.779782	1.0361
exposure	Neutralising antibody response to interferon beta therapy in multiple sclerosis (antibody titre; IFN<U+03B2>-1a subcutaneous) || id:ebi-a-GCST90093332	qpHEvG	ebi-a-GCST90093332	1145	rs17885848	0.536609	0.394696	0.173972	-0.236995	1.31021	1.7102	0.788995	3.70696
exposure	Neutralising antibody response to interferon beta therapy in multiple sclerosis (antibody titre; IFN<U+03B2>-1a subcutaneous) || id:ebi-a-GCST90093332	qpHEvG	ebi-a-GCST90093332	1145	rs2236645	0.0674433	0.297642	0.820741	-0.515936	0.650822	1.06977	0.596942	1.91712
exposure	Neutralising antibody response to interferon beta therapy in multiple sclerosis (antibody titre; IFN<U+03B2>-1a subcutaneous) || id:ebi-a-GCST90093332	qpHEvG	ebi-a-GCST90093332	1145	rs2569703	0.386995	0.289092	0.180682	-0.179625	0.953616	1.47255	0.835583	2.59508
exposure	Neutralising antibody response to interferon beta therapy in multiple sclerosis (antibody titre; IFN<U+03B2>-1a subcutaneous) || id:ebi-a-GCST90093332	qpHEvG	ebi-a-GCST90093332	1145	rs2897075	0.0409151	0.365963	0.910981	-0.676373	0.758203	1.04176	0.508458	2.13444
exposure	Neutralising antibody response to interferon beta therapy in multiple sclerosis (antibody titre; IFN<U+03B2>-1a subcutaneous) || id:ebi-a-GCST90093332	qpHEvG	ebi-a-GCST90093332	1145	rs343320	-0.22434	0.4007	0.575568	-1.00971	0.561032	0.799043	0.364324	1.75248
exposure	Neutralising antibody response to interferon beta therapy in multiple sclerosis (antibody titre; IFN<U+03B2>-1a subcutaneous) || id:ebi-a-GCST90093332	qpHEvG	ebi-a-GCST90093332	1145	rs368565	-0.227273	0.307765	0.460234	-0.830492	0.375947	0.796703	0.435835	1.45637
exposure	Neutralising antibody response to interferon beta therapy in multiple sclerosis (antibody titre; IFN<U+03B2>-1a subcutaneous) || id:ebi-a-GCST90093332	qpHEvG	ebi-a-GCST90093332	1145	rs41264915	-0.30544	0.256957	0.234566	-0.809076	0.198196	0.736799	0.445269	1.2192
exposure	Neutralising antibody response to interferon beta therapy in multiple sclerosis (antibody titre; IFN<U+03B2>-1a subcutaneous) || id:ebi-a-GCST90093332	qpHEvG	ebi-a-GCST90093332	1145	rs550057	0.469965	0.291378	0.106766	-0.101136	1.04107	1.59994	0.90381	2.83224
exposure	Neutralising antibody response to interferon beta therapy in multiple sclerosis (antibody titre; IFN<U+03B2>-1a subcutaneous) || id:ebi-a-GCST90093332	qpHEvG	ebi-a-GCST90093332	1145	rs568035	0.286573	0.444538	0.519151	-0.584721	1.15787	1.33186	0.557261	3.18314
exposure	Neutralising antibody response to interferon beta therapy in multiple sclerosis (antibody titre; IFN<U+03B2>-1a subcutaneous) || id:ebi-a-GCST90093332	qpHEvG	ebi-a-GCST90093332	1145	rs60132559	0.0787264	0.371763	0.832291	-0.64993	0.807383	1.08191	0.522082	2.24203
exposure	Neutralising antibody response to interferon beta therapy in multiple sclerosis (antibody titre; IFN<U+03B2>-1a subcutaneous) || id:ebi-a-GCST90093332	qpHEvG	ebi-a-GCST90093332	1145	rs61882275	0.309401	0.256248	0.227266	-0.192844	0.811646	1.36261	0.824611	2.25161
exposure	Neutralising antibody response to interferon beta therapy in multiple sclerosis (antibody titre; IFN<U+03B2>-1a subcutaneous) || id:ebi-a-GCST90093332	qpHEvG	ebi-a-GCST90093332	1145	rs62056905	-0.533852	0.30428	0.079349	-1.13024	0.062537	0.586342	0.322955	1.06453
exposure	Neutralising antibody response to interferon beta therapy in multiple sclerosis (antibody titre; IFN<U+03B2>-1a subcutaneous) || id:ebi-a-GCST90093332	qpHEvG	ebi-a-GCST90093332	1145	rs9636867	-0.292487	0.177775	0.0999162	-0.640926	0.055953	0.746405	0.526804	1.05755
exposure	Neutralising antibody response to interferon beta therapy in multiple sclerosis (antibody titre; IFN<U+03B2>-1a subcutaneous) || id:ebi-a-GCST90093332	qpHEvG	ebi-a-GCST90093332	1145	All - Inverse variance weighted	-0.0172613	0.0488491	0.723818	-0.113006	0.0784828	0.982887	0.893146	1.08164
exposure	Neutralising antibody response to interferon beta therapy in multiple sclerosis (antibody titre; IFN<U+03B2>-1a subcutaneous) || id:ebi-a-GCST90093332	qpHEvG	ebi-a-GCST90093332	1145	All - MR Egger	-0.141293	0.0810877	0.0947849	-0.300224	0.0176394	0.868235	0.740652	1.0178
exposure	Neutralising antibody response to interferon beta therapy in multiple sclerosis (antibody titre; IFN<U+03B2>-1a subcutaneous) || id:ebi-a-GCST90093332	lAmwrH	ebi-a-GCST90093332	1145	rs1123573	-0.0246921	0.46334	0.9575	-0.932838	0.883453	0.97561	0.393436	2.41924
exposure	Neutralising antibody response to interferon beta therapy in multiple sclerosis (antibody titre; IFN<U+03B2>-1a subcutaneous) || id:ebi-a-GCST90093332	lAmwrH	ebi-a-GCST90093332	1145	rs117169628	0.0959067	0.441962	0.828207	-0.770338	0.962151	1.10066	0.462857	2.61732
exposure	Neutralising antibody response to interferon beta therapy in multiple sclerosis (antibody titre; IFN<U+03B2>-1a subcutaneous) || id:ebi-a-GCST90093332	lAmwrH	ebi-a-GCST90093332	1145	rs12585036	0.150926	0.400058	0.70598	-0.633187	0.93504	1.16291	0.530897	2.54731
exposure	Neutralising antibody response to interferon beta therapy in multiple sclerosis (antibody titre; IFN<U+03B2>-1a subcutaneous) || id:ebi-a-GCST90093332	lAmwrH	ebi-a-GCST90093332	1145	rs12610495	0.204343	0.237389	0.389351	-0.260939	0.669625	1.22672	0.770328	1.9535
exposure	Neutralising antibody response to interferon beta therapy in multiple sclerosis (antibody titre; IFN<U+03B2>-1a subcutaneous) || id:ebi-a-GCST90093332	lAmwrH	ebi-a-GCST90093332	1145	rs1498399	0.135227	0.479839	0.778083	-0.805258	1.07571	1.1448	0.446973	2.93208
exposure	Neutralising antibody response to interferon beta therapy in multiple sclerosis (antibody titre; IFN<U+03B2>-1a subcutaneous) || id:ebi-a-GCST90093332	lAmwrH	ebi-a-GCST90093332	1145	rs1634761	0.945654	0.474305	0.0461773	0.016017	1.87529	2.5745	1.01615	6.52272
exposure	Neutralising antibody response to interferon beta therapy in multiple sclerosis (antibody titre; IFN<U+03B2>-1a subcutaneous) || id:ebi-a-GCST90093332	lAmwrH	ebi-a-GCST90093332	1145	rs17279437	0.59796	0.452867	0.186705	-0.289659	1.48558	1.81841	0.748519	4.41752
exposure	Neutralising antibody response to interferon beta therapy in multiple sclerosis (antibody titre; IFN<U+03B2>-1a subcutaneous) || id:ebi-a-GCST90093332	lAmwrH	ebi-a-GCST90093332	1145	rs17412601	-0.177266	0.487848	0.716333	-1.13345	0.778916	0.837557	0.321921	2.17911
exposure	Neutralising antibody response to interferon beta therapy in multiple sclerosis (antibody titre; IFN<U+03B2>-1a subcutaneous) || id:ebi-a-GCST90093332	lAmwrH	ebi-a-GCST90093332	1145	rs17885848	0.791963	0.582518	0.173972	-0.349773	1.9337	2.20772	0.704848	6.91503
exposure	Neutralising antibody response to interferon beta therapy in multiple sclerosis (antibody titre; IFN<U+03B2>-1a subcutaneous) || id:ebi-a-GCST90093332	lAmwrH	ebi-a-GCST90093332	1145	rs2102497	0.0233024	0.567026	0.967219	-1.08807	1.13467	1.02358	0.336867	3.11015
exposure	Neutralising antibody response to interferon beta therapy in multiple sclerosis (antibody titre; IFN<U+03B2>-1a subcutaneous) || id:ebi-a-GCST90093332	lAmwrH	ebi-a-GCST90093332	1145	rs2326562	-0.21076	0.617226	0.732755	-1.42052	0.999003	0.809968	0.241588	2.71557
exposure	Neutralising antibody response to interferon beta therapy in multiple sclerosis (antibody titre; IFN<U+03B2>-1a subcutaneous) || id:ebi-a-GCST90093332	lAmwrH	ebi-a-GCST90093332	1145	rs2897075	0.0615059	0.550136	0.910981	-1.01676	1.13977	1.06344	0.361765	3.12606
exposure	Neutralising antibody response to interferon beta therapy in multiple sclerosis (antibody titre; IFN<U+03B2>-1a subcutaneous) || id:ebi-a-GCST90093332	lAmwrH	ebi-a-GCST90093332	1145	rs3014983	-0.241688	0.545237	0.657569	-1.31035	0.826977	0.785301	0.269725	2.2864
exposure	Neutralising antibody response to interferon beta therapy in multiple sclerosis (antibody titre; IFN<U+03B2>-1a subcutaneous) || id:ebi-a-GCST90093332	lAmwrH	ebi-a-GCST90093332	1145	rs41264915	-0.440683	0.370733	0.234566	-1.16732	0.285954	0.643597	0.3112	1.33103
exposure	Neutralising antibody response to interferon beta therapy in multiple sclerosis (antibody titre; IFN<U+03B2>-1a subcutaneous) || id:ebi-a-GCST90093332	lAmwrH	ebi-a-GCST90093332	1145	rs4475253	0.0515517	0.56535	0.927345	-1.05654	1.15964	1.0529	0.347658	3.18878
exposure	Neutralising antibody response to interferon beta therapy in multiple sclerosis (antibody titre; IFN<U+03B2>-1a subcutaneous) || id:ebi-a-GCST90093332	lAmwrH	ebi-a-GCST90093332	1145	rs4767025	0.152419	0.466534	0.743891	-0.761988	1.06683	1.16465	0.466738	2.90614
exposure	Neutralising antibody response to interferon beta therapy in multiple sclerosis (antibody titre; IFN<U+03B2>-1a subcutaneous) || id:ebi-a-GCST90093332	lAmwrH	ebi-a-GCST90093332	1145	rs492602	-0.405189	0.583255	0.487241	-1.54837	0.73799	0.666851	0.212595	2.09173
exposure	Neutralising antibody response to interferon beta therapy in multiple sclerosis (antibody titre; IFN<U+03B2>-1a subcutaneous) || id:ebi-a-GCST90093332	lAmwrH	ebi-a-GCST90093332	1145	rs5023077	0.0499395	0.469128	0.915224	-0.869552	0.969431	1.05121	0.419139	2.63644
exposure	Neutralising antibody response to interferon beta therapy in multiple sclerosis (antibody titre; IFN<U+03B2>-1a subcutaneous) || id:ebi-a-GCST90093332	lAmwrH	ebi-a-GCST90093332	1145	rs61078946	0.502092	0.569038	0.377586	-0.613222	1.61741	1.65217	0.541603	5.04
exposure	Neutralising antibody response to interferon beta therapy in multiple sclerosis (antibody titre; IFN<U+03B2>-1a subcutaneous) || id:ebi-a-GCST90093332	lAmwrH	ebi-a-GCST90093332	1145	rs61882275	0.424102	0.351243	0.227266	-0.264335	1.11254	1.52822	0.767716	3.04207
exposure	Neutralising antibody response to interferon beta therapy in multiple sclerosis (antibody titre; IFN<U+03B2>-1a subcutaneous) || id:ebi-a-GCST90093332	lAmwrH	ebi-a-GCST90093332	1145	rs63750417	-0.703987	0.425008	0.0976388	-1.537	0.129028	0.494609	0.215025	1.13772
exposure	Neutralising antibody response to interferon beta therapy in multiple sclerosis (antibody titre; IFN<U+03B2>-1a subcutaneous) || id:ebi-a-GCST90093332	lAmwrH	ebi-a-GCST90093332	1145	rs657152	0.368668	0.32271	0.253282	-0.263843	1.00118	1.44581	0.768094	2.72149
exposure	Neutralising antibody response to interferon beta therapy in multiple sclerosis (antibody titre; IFN<U+03B2>-1a subcutaneous) || id:ebi-a-GCST90093332	lAmwrH	ebi-a-GCST90093332	1145	rs676314	0.18214	0.43611	0.676205	-0.672635	1.03692	1.19978	0.510362	2.8205
exposure	Neutralising antibody response to interferon beta therapy in multiple sclerosis (antibody titre; IFN<U+03B2>-1a subcutaneous) || id:ebi-a-GCST90093332	lAmwrH	ebi-a-GCST90093332	1145	rs67959919	-0.159079	0.111477	0.153578	-0.377574	0.0594166	0.852929	0.685522	1.06122
exposure	Neutralising antibody response to interferon beta therapy in multiple sclerosis (antibody titre; IFN<U+03B2>-1a subcutaneous) || id:ebi-a-GCST90093332	lAmwrH	ebi-a-GCST90093332	1145	rs78295726	0.0784123	0.619187	0.899227	-1.13519	1.29202	1.08157	0.32136	3.64013
exposure	Neutralising antibody response to interferon beta therapy in multiple sclerosis (antibody titre; IFN<U+03B2>-1a subcutaneous) || id:ebi-a-GCST90093332	lAmwrH	ebi-a-GCST90093332	1145	rs78314212	0.0696721	0.447541	0.876287	-0.807508	0.946852	1.07216	0.445968	2.57758
exposure	Neutralising antibody response to interferon beta therapy in multiple sclerosis (antibody titre; IFN<U+03B2>-1a subcutaneous) || id:ebi-a-GCST90093332	lAmwrH	ebi-a-GCST90093332	1145	rs9636867	-0.419526	0.254991	0.0999162	-0.919308	0.0802558	0.657358	0.398795	1.08356
exposure	Neutralising antibody response to interferon beta therapy in multiple sclerosis (antibody titre; IFN<U+03B2>-1a subcutaneous) || id:ebi-a-GCST90093332	lAmwrH	ebi-a-GCST90093332	1145	All - Inverse variance weighted	-0.0145691	0.0667395	0.827197	-0.145379	0.11624	0.985537	0.864695	1.12327
exposure	Neutralising antibody response to interferon beta therapy in multiple sclerosis (antibody titre; IFN<U+03B2>-1a subcutaneous) || id:ebi-a-GCST90093332	lAmwrH	ebi-a-GCST90093332	1145	All - MR Egger	-0.182426	0.121242	0.144945	-0.420059	0.0552076	0.833246	0.657008	1.05676
exposure	Neutralising antibody response to interferon beta therapy in multiple sclerosis (antibody titre; IFN<U+03B2>-1a subcutaneous) || id:ebi-a-GCST90093332	KpThXJ	ebi-a-GCST90093332	1145	rs10774673	0.397704	1.21732	0.743891	-1.98824	2.78365	1.4884	0.136936	16.1779
exposure	Neutralising antibody response to interferon beta therapy in multiple sclerosis (antibody titre; IFN<U+03B2>-1a subcutaneous) || id:ebi-a-GCST90093332	KpThXJ	ebi-a-GCST90093332	1145	rs1123573	-0.0644281	1.20897	0.9575	-2.43402	2.30516	0.937604	0.0876838	10.0258
exposure	Neutralising antibody response to interferon beta therapy in multiple sclerosis (antibody titre; IFN<U+03B2>-1a subcutaneous) || id:ebi-a-GCST90093332	KpThXJ	ebi-a-GCST90093332	1145	rs11264339	0.0828027	0.896554	0.926415	-1.67444	1.84005	1.08633	0.187413	6.29684
exposure	Neutralising antibody response to interferon beta therapy in multiple sclerosis (antibody titre; IFN<U+03B2>-1a subcutaneous) || id:ebi-a-GCST90093332	KpThXJ	ebi-a-GCST90093332	1145	rs12610495	0.611936	0.710896	0.389351	-0.78142	2.00529	1.844	0.457756	7.42826
exposure	Neutralising antibody response to interferon beta therapy in multiple sclerosis (antibody titre; IFN<U+03B2>-1a subcutaneous) || id:ebi-a-GCST90093332	KpThXJ	ebi-a-GCST90093332	1145	rs184781326	0.0231817	1.17068	0.984201	-2.27134	2.31771	1.02345	0.103174	10.1523
exposure	Neutralising antibody response to interferon beta therapy in multiple sclerosis (antibody titre; IFN<U+03B2>-1a subcutaneous) || id:ebi-a-GCST90093332	KpThXJ	ebi-a-GCST90093332	1145	rs2260685	0.55647	0.942408	0.554871	-1.29065	2.40359	1.7445	0.275092	11.0628
exposure	Neutralising antibody response to interferon beta therapy in multiple sclerosis (antibody titre; IFN<U+03B2>-1a subcutaneous) || id:ebi-a-GCST90093332	KpThXJ	ebi-a-GCST90093332	1145	rs2290859	-0.243912	0.655022	0.709616	-1.52775	1.03993	0.783557	0.217022	2.82902
exposure	Neutralising antibody response to interferon beta therapy in multiple sclerosis (antibody titre; IFN<U+03B2>-1a subcutaneous) || id:ebi-a-GCST90093332	KpThXJ	ebi-a-GCST90093332	1145	rs2834158	-1.46497	0.801539	0.0675957	-3.03598	0.10605	0.231086	0.0480274	1.11188
exposure	Neutralising antibody response to interferon beta therapy in multiple sclerosis (antibody titre; IFN<U+03B2>-1a subcutaneous) || id:ebi-a-GCST90093332	KpThXJ	ebi-a-GCST90093332	1145	rs35044562	-0.654008	0.439131	0.136402	-1.51471	0.206689	0.519957	0.219873	1.2296
exposure	Neutralising antibody response to interferon beta therapy in multiple sclerosis (antibody titre; IFN<U+03B2>-1a subcutaneous) || id:ebi-a-GCST90093332	KpThXJ	ebi-a-GCST90093332	1145	rs554833	0.484587	0.357933	0.175785	-0.216963	1.18614	1.6235	0.80496	3.27441
exposure	Neutralising antibody response to interferon beta therapy in multiple sclerosis (antibody titre; IFN<U+03B2>-1a subcutaneous) || id:ebi-a-GCST90093332	KpThXJ	ebi-a-GCST90093332	1145	rs676314	0.514922	1.23291	0.676205	-1.90158	2.93143	1.67351	0.149332	18.7544
exposure	Neutralising antibody response to interferon beta therapy in multiple sclerosis (antibody titre; IFN<U+03B2>-1a subcutaneous) || id:ebi-a-GCST90093332	KpThXJ	ebi-a-GCST90093332	1145	rs679574	-0.613071	0.890479	0.491155	-2.35841	1.13227	0.541685	0.0945704	3.10269
exposure	Neutralising antibody response to interferon beta therapy in multiple sclerosis (antibody titre; IFN<U+03B2>-1a subcutaneous) || id:ebi-a-GCST90093332	KpThXJ	ebi-a-GCST90093332	1145	rs7118388	0.56495	1.17886	0.631773	-1.74562	2.87552	1.75936	0.174536	17.7347
exposure	Neutralising antibody response to interferon beta therapy in multiple sclerosis (antibody titre; IFN<U+03B2>-1a subcutaneous) || id:ebi-a-GCST90093332	KpThXJ	ebi-a-GCST90093332	1145	All - Inverse variance weighted	-0.0117158	0.196289	0.952405	-0.396441	0.37301	0.988353	0.67271	1.4521
exposure	Neutralising antibody response to interferon beta therapy in multiple sclerosis (antibody titre; IFN<U+03B2>-1a subcutaneous) || id:ebi-a-GCST90093332	KpThXJ	ebi-a-GCST90093332	1145	All - MR Egger	-0.11203	0.41651	0.792928	-0.92839	0.70433	0.894017	0.395189	2.02249
exposure	Neutralising antibody response to interferon beta therapy in multiple sclerosis (antibody titre; IFN<U+03B2>-1a intramuscular) || id:ebi-a-GCST90093333	QiZyaL	ebi-a-GCST90093333	591	rs10066378	0.826551	0.489997	0.091632	-0.133842	1.78694	2.28542	0.874728	5.97118
exposure	Neutralising antibody response to interferon beta therapy in multiple sclerosis (antibody titre; IFN<U+03B2>-1a intramuscular) || id:ebi-a-GCST90093333	QiZyaL	ebi-a-GCST90093333	591	rs10850097	-0.0692935	0.412611	0.866631	-0.878012	0.739425	0.933053	0.415608	2.09473
exposure	Neutralising antibody response to interferon beta therapy in multiple sclerosis (antibody titre; IFN<U+03B2>-1a intramuscular) || id:ebi-a-GCST90093333	QiZyaL	ebi-a-GCST90093333	591	rs11208559	0.0526675	0.411587	0.898179	-0.754043	0.859378	1.05408	0.470461	2.36169
exposure	Neutralising antibody response to interferon beta therapy in multiple sclerosis (antibody titre; IFN<U+03B2>-1a intramuscular) || id:ebi-a-GCST90093333	QiZyaL	ebi-a-GCST90093333	591	rs1123573	-0.213728	0.338951	0.528331	-0.878072	0.450617	0.807568	0.415583	1.56928
exposure	Neutralising antibody response to interferon beta therapy in multiple sclerosis (antibody titre; IFN<U+03B2>-1a intramuscular) || id:ebi-a-GCST90093333	QiZyaL	ebi-a-GCST90093333	591	rs1128175	-0.218327	0.329084	0.50705	-0.863331	0.426677	0.803863	0.421755	1.53216
exposure	Neutralising antibody response to interferon beta therapy in multiple sclerosis (antibody titre; IFN<U+03B2>-1a intramuscular) || id:ebi-a-GCST90093333	QiZyaL	ebi-a-GCST90093333	591	rs11614702	-0.138135	0.356191	0.698155	-0.83627	0.56	0.870981	0.433324	1.75067
exposure	Neutralising antibody response to interferon beta therapy in multiple sclerosis (antibody titre; IFN<U+03B2>-1a intramuscular) || id:ebi-a-GCST90093333	QiZyaL	ebi-a-GCST90093333	591	rs117169628	-0.134612	0.321925	0.67584	-0.765585	0.496362	0.874055	0.465062	1.64273
exposure	Neutralising antibody response to interferon beta therapy in multiple sclerosis (antibody titre; IFN<U+03B2>-1a intramuscular) || id:ebi-a-GCST90093333	QiZyaL	ebi-a-GCST90093333	591	rs12534422	0.0654022	0.510371	0.898033	-0.934925	1.06573	1.06759	0.392615	2.90296
exposure	Neutralising antibody response to interferon beta therapy in multiple sclerosis (antibody titre; IFN<U+03B2>-1a intramuscular) || id:ebi-a-GCST90093333	QiZyaL	ebi-a-GCST90093333	591	rs12585036	-0.11313	0.306159	0.711744	-0.713201	0.486941	0.893034	0.490073	1.62733
exposure	Neutralising antibody response to interferon beta therapy in multiple sclerosis (antibody titre; IFN<U+03B2>-1a intramuscular) || id:ebi-a-GCST90093333	QiZyaL	ebi-a-GCST90093333	591	rs12610495	0.00827575	0.162205	0.959309	-0.309645	0.326197	1.00831	0.733707	1.38569
exposure	Neutralising antibody response to interferon beta therapy in multiple sclerosis (antibody titre; IFN<U+03B2>-1a intramuscular) || id:ebi-a-GCST90093333	QiZyaL	ebi-a-GCST90093333	591	rs12614007	0.587467	0.4568	0.198427	-0.307862	1.4828	1.79942	0.735017	4.40524
exposure	Neutralising antibody response to interferon beta therapy in multiple sclerosis (antibody titre; IFN<U+03B2>-1a intramuscular) || id:ebi-a-GCST90093333	QiZyaL	ebi-a-GCST90093333	591	rs17279437	-0.406646	0.332288	0.221037	-1.05793	0.244638	0.66588	0.347174	1.27716
exposure	Neutralising antibody response to interferon beta therapy in multiple sclerosis (antibody titre; IFN<U+03B2>-1a intramuscular) || id:ebi-a-GCST90093333	QiZyaL	ebi-a-GCST90093333	591	rs17713054	-0.0189193	0.087717	0.829232	-0.190845	0.153006	0.981258	0.826261	1.16533
exposure	Neutralising antibody response to interferon beta therapy in multiple sclerosis (antibody titre; IFN<U+03B2>-1a intramuscular) || id:ebi-a-GCST90093333	QiZyaL	ebi-a-GCST90093333	591	rs17885848	-0.408	0.447913	0.362353	-1.28591	0.46991	0.664979	0.276399	1.59985
exposure	Neutralising antibody response to interferon beta therapy in multiple sclerosis (antibody titre; IFN<U+03B2>-1a intramuscular) || id:ebi-a-GCST90093333	QiZyaL	ebi-a-GCST90093333	591	rs2236645	-0.551809	0.362856	0.128326	-1.26301	0.159389	0.575907	0.282802	1.17279
exposure	Neutralising antibody response to interferon beta therapy in multiple sclerosis (antibody titre; IFN<U+03B2>-1a intramuscular) || id:ebi-a-GCST90093333	QiZyaL	ebi-a-GCST90093333	591	rs2569703	-0.435024	0.351898	0.216377	-1.12474	0.254697	0.647249	0.324736	1.29007
exposure	Neutralising antibody response to interferon beta therapy in multiple sclerosis (antibody titre; IFN<U+03B2>-1a intramuscular) || id:ebi-a-GCST90093333	QiZyaL	ebi-a-GCST90093333	591	rs2897075	0.330731	0.456886	0.469139	-0.564765	1.22623	1.39198	0.568494	3.40834
exposure	Neutralising antibody response to interferon beta therapy in multiple sclerosis (antibody titre; IFN<U+03B2>-1a intramuscular) || id:ebi-a-GCST90093333	QiZyaL	ebi-a-GCST90093333	591	rs343320	-0.217208	0.460351	0.637047	-1.1195	0.685081	0.804763	0.326444	1.98393
exposure	Neutralising antibody response to interferon beta therapy in multiple sclerosis (antibody titre; IFN<U+03B2>-1a intramuscular) || id:ebi-a-GCST90093333	QiZyaL	ebi-a-GCST90093333	591	rs368565	-0.0804924	0.355114	0.820683	-0.776515	0.61553	0.922662	0.460006	1.85064
exposure	Neutralising antibody response to interferon beta therapy in multiple sclerosis (antibody titre; IFN<U+03B2>-1a intramuscular) || id:ebi-a-GCST90093333	QiZyaL	ebi-a-GCST90093333	591	rs41264915	0.335499	0.301076	0.265137	-0.254611	0.925608	1.39864	0.775218	2.5234
exposure	Neutralising antibody response to interferon beta therapy in multiple sclerosis (antibody titre; IFN<U+03B2>-1a intramuscular) || id:ebi-a-GCST90093333	QiZyaL	ebi-a-GCST90093333	591	rs550057	0.0410151	0.351192	0.907028	-0.647321	0.729351	1.04187	0.523446	2.07374
exposure	Neutralising antibody response to interferon beta therapy in multiple sclerosis (antibody titre; IFN<U+03B2>-1a intramuscular) || id:ebi-a-GCST90093333	QiZyaL	ebi-a-GCST90093333	591	rs568035	0.593416	0.506745	0.241585	-0.399804	1.58664	1.81016	0.670451	4.88728
exposure	Neutralising antibody response to interferon beta therapy in multiple sclerosis (antibody titre; IFN<U+03B2>-1a intramuscular) || id:ebi-a-GCST90093333	QiZyaL	ebi-a-GCST90093333	591	rs60132559	-0.216498	0.436275	0.619725	-1.0716	0.638602	0.805335	0.342461	1.89383
exposure	Neutralising antibody response to interferon beta therapy in multiple sclerosis (antibody titre; IFN<U+03B2>-1a intramuscular) || id:ebi-a-GCST90093333	QiZyaL	ebi-a-GCST90093333	591	rs61882275	0.00476002	0.307021	0.98763	-0.597001	0.606521	1.00477	0.55046	1.83404
exposure	Neutralising antibody response to interferon beta therapy in multiple sclerosis (antibody titre; IFN<U+03B2>-1a intramuscular) || id:ebi-a-GCST90093333	QiZyaL	ebi-a-GCST90093333	591	rs62056905	0.0311284	0.374319	0.933724	-0.702537	0.764794	1.03162	0.495327	2.14855
exposure	Neutralising antibody response to interferon beta therapy in multiple sclerosis (antibody titre; IFN<U+03B2>-1a intramuscular) || id:ebi-a-GCST90093333	QiZyaL	ebi-a-GCST90093333	591	rs9636867	-0.00869849	0.204958	0.966148	-0.410416	0.393019	0.991339	0.663374	1.48145
exposure	Neutralising antibody response to interferon beta therapy in multiple sclerosis (antibody titre; IFN<U+03B2>-1a intramuscular) || id:ebi-a-GCST90093333	QiZyaL	ebi-a-GCST90093333	591	All - Inverse variance weighted	-0.0321334	0.0530241	0.544505	-0.136061	0.0717938	0.968377	0.87279	1.07443
exposure	Neutralising antibody response to interferon beta therapy in multiple sclerosis (antibody titre; IFN<U+03B2>-1a intramuscular) || id:ebi-a-GCST90093333	QiZyaL	ebi-a-GCST90093333	591	All - MR Egger	-0.0160706	0.0953986	0.867635	-0.203052	0.170911	0.984058	0.816236	1.18638
exposure	Neutralising antibody response to interferon beta therapy in multiple sclerosis (antibody titre; IFN<U+03B2>-1a intramuscular) || id:ebi-a-GCST90093333	kf1AZl	ebi-a-GCST90093333	591	rs1123573	-0.329712	0.522891	0.528331	-1.35458	0.695155	0.719131	0.258056	2.00402
exposure	Neutralising antibody response to interferon beta therapy in multiple sclerosis (antibody titre; IFN<U+03B2>-1a intramuscular) || id:ebi-a-GCST90093333	kf1AZl	ebi-a-GCST90093333	591	rs117169628	-0.20961	0.501285	0.67584	-1.19213	0.772909	0.8109	0.303574	2.16606
exposure	Neutralising antibody response to interferon beta therapy in multiple sclerosis (antibody titre; IFN<U+03B2>-1a intramuscular) || id:ebi-a-GCST90093333	kf1AZl	ebi-a-GCST90093333	591	rs12585036	-0.165399	0.44761	0.711744	-1.04271	0.711917	0.847556	0.352497	2.03789
exposure	Neutralising antibody response to interferon beta therapy in multiple sclerosis (antibody titre; IFN<U+03B2>-1a intramuscular) || id:ebi-a-GCST90093333	kf1AZl	ebi-a-GCST90093333	591	rs12610495	0.013488	0.264365	0.959309	-0.504667	0.531643	1.01358	0.603707	1.70173
exposure	Neutralising antibody response to interferon beta therapy in multiple sclerosis (antibody titre; IFN<U+03B2>-1a intramuscular) || id:ebi-a-GCST90093333	kf1AZl	ebi-a-GCST90093333	591	rs1498399	-0.383872	0.546726	0.4826	-1.45545	0.687712	0.681219	0.233294	1.98916
exposure	Neutralising antibody response to interferon beta therapy in multiple sclerosis (antibody titre; IFN<U+03B2>-1a intramuscular) || id:ebi-a-GCST90093333	kf1AZl	ebi-a-GCST90093333	591	rs1634761	-0.412246	0.554094	0.456876	-1.49827	0.673779	0.662161	0.223516	1.96164
exposure	Neutralising antibody response to interferon beta therapy in multiple sclerosis (antibody titre; IFN<U+03B2>-1a intramuscular) || id:ebi-a-GCST90093333	kf1AZl	ebi-a-GCST90093333	591	rs17279437	-0.615547	0.50299	0.221037	-1.60141	0.370313	0.540345	0.201613	1.44819
exposure	Neutralising antibody response to interferon beta therapy in multiple sclerosis (antibody titre; IFN<U+03B2>-1a intramuscular) || id:ebi-a-GCST90093333	kf1AZl	ebi-a-GCST90093333	591	rs17412601	0.243191	0.555238	0.66139	-0.845075	1.33146	1.27531	0.429525	3.78656
exposure	Neutralising antibody response to interferon beta therapy in multiple sclerosis (antibody titre; IFN<U+03B2>-1a intramuscular) || id:ebi-a-GCST90093333	kf1AZl	ebi-a-GCST90093333	591	rs17885848	-0.602153	0.66106	0.362353	-1.89783	0.693524	0.547631	0.149893	2.00075
exposure	Neutralising antibody response to interferon beta therapy in multiple sclerosis (antibody titre; IFN<U+03B2>-1a intramuscular) || id:ebi-a-GCST90093333	kf1AZl	ebi-a-GCST90093333	591	rs2102497	0.938311	0.646254	0.146523	-0.328347	2.20497	2.55566	0.720113	9.06996
exposure	Neutralising antibody response to interferon beta therapy in multiple sclerosis (antibody titre; IFN<U+03B2>-1a intramuscular) || id:ebi-a-GCST90093333	kf1AZl	ebi-a-GCST90093333	591	rs2326562	0.218287	0.726369	0.763782	-1.2054	1.64197	1.24394	0.299573	5.16534
exposure	Neutralising antibody response to interferon beta therapy in multiple sclerosis (antibody titre; IFN<U+03B2>-1a intramuscular) || id:ebi-a-GCST90093333	kf1AZl	ebi-a-GCST90093333	591	rs2897075	0.497172	0.686816	0.469139	-0.848986	1.84333	1.64407	0.427849	6.31755
exposure	Neutralising antibody response to interferon beta therapy in multiple sclerosis (antibody titre; IFN<U+03B2>-1a intramuscular) || id:ebi-a-GCST90093333	kf1AZl	ebi-a-GCST90093333	591	rs3014983	-0.0345269	0.621484	0.955696	-1.25264	1.18358	0.966062	0.28575	3.26605
exposure	Neutralising antibody response to interferon beta therapy in multiple sclerosis (antibody titre; IFN<U+03B2>-1a intramuscular) || id:ebi-a-GCST90093333	kf1AZl	ebi-a-GCST90093333	591	rs41264915	0.484051	0.434387	0.265137	-0.367348	1.33545	1.62264	0.692569	3.80171
exposure	Neutralising antibody response to interferon beta therapy in multiple sclerosis (antibody titre; IFN<U+03B2>-1a intramuscular) || id:ebi-a-GCST90093333	kf1AZl	ebi-a-GCST90093333	591	rs4475253	0.654707	0.690793	0.343251	-0.699247	2.00866	1.92458	0.496959	7.45333
exposure	Neutralising antibody response to interferon beta therapy in multiple sclerosis (antibody titre; IFN<U+03B2>-1a intramuscular) || id:ebi-a-GCST90093333	kf1AZl	ebi-a-GCST90093333	591	rs4767025	-0.10603	0.520875	0.838696	-1.12694	0.914884	0.899397	0.324022	2.49649
exposure	Neutralising antibody response to interferon beta therapy in multiple sclerosis (antibody titre; IFN<U+03B2>-1a intramuscular) || id:ebi-a-GCST90093333	kf1AZl	ebi-a-GCST90093333	591	rs492602	-0.619594	0.655934	0.344864	-1.90523	0.666037	0.538163	0.148789	1.94651
exposure	Neutralising antibody response to interferon beta therapy in multiple sclerosis (antibody titre; IFN<U+03B2>-1a intramuscular) || id:ebi-a-GCST90093333	kf1AZl	ebi-a-GCST90093333	591	rs5023077	0.116525	0.556901	0.834262	-0.975	1.20805	1.12359	0.377192	3.34695
exposure	Neutralising antibody response to interferon beta therapy in multiple sclerosis (antibody titre; IFN<U+03B2>-1a intramuscular) || id:ebi-a-GCST90093333	kf1AZl	ebi-a-GCST90093333	591	rs61078946	0.301255	0.667225	0.651626	-1.0065	1.60902	1.35155	0.365494	4.99789
exposure	Neutralising antibody response to interferon beta therapy in multiple sclerosis (antibody titre; IFN<U+03B2>-1a intramuscular) || id:ebi-a-GCST90093333	kf1AZl	ebi-a-GCST90093333	591	rs61882275	0.00652465	0.42084	0.98763	-0.818321	0.831371	1.00655	0.441172	2.29646
exposure	Neutralising antibody response to interferon beta therapy in multiple sclerosis (antibody titre; IFN<U+03B2>-1a intramuscular) || id:ebi-a-GCST90093333	kf1AZl	ebi-a-GCST90093333	591	rs63750417	0.102438	0.526356	0.845693	-0.92922	1.1341	1.10787	0.394862	3.10836
exposure	Neutralising antibody response to interferon beta therapy in multiple sclerosis (antibody titre; IFN<U+03B2>-1a intramuscular) || id:ebi-a-GCST90093333	kf1AZl	ebi-a-GCST90093333	591	rs657152	0.0819263	0.380657	0.829593	-0.664162	0.828015	1.08538	0.514705	2.28877
exposure	Neutralising antibody response to interferon beta therapy in multiple sclerosis (antibody titre; IFN<U+03B2>-1a intramuscular) || id:ebi-a-GCST90093333	kf1AZl	ebi-a-GCST90093333	591	rs676314	-0.300146	0.51307	0.558548	-1.30576	0.705472	0.74071	0.270965	2.0248
exposure	Neutralising antibody response to interferon beta therapy in multiple sclerosis (antibody titre; IFN<U+03B2>-1a intramuscular) || id:ebi-a-GCST90093333	kf1AZl	ebi-a-GCST90093333	591	rs67959919	-0.0303104	0.134871	0.822185	-0.294658	0.234037	0.970144	0.744786	1.26369
exposure	Neutralising antibody response to interferon beta therapy in multiple sclerosis (antibody titre; IFN<U+03B2>-1a intramuscular) || id:ebi-a-GCST90093333	kf1AZl	ebi-a-GCST90093333	591	rs78295726	-0.870647	0.666504	0.191455	-2.177	0.435702	0.418681	0.113382	1.54605
exposure	Neutralising antibody response to interferon beta therapy in multiple sclerosis (antibody titre; IFN<U+03B2>-1a intramuscular) || id:ebi-a-GCST90093333	kf1AZl	ebi-a-GCST90093333	591	rs78314212	-0.97623	0.541803	0.0715744	-2.03816	0.0857049	0.376729	0.130268	1.08948
exposure	Neutralising antibody response to interferon beta therapy in multiple sclerosis (antibody titre; IFN<U+03B2>-1a intramuscular) || id:ebi-a-GCST90093333	kf1AZl	ebi-a-GCST90093333	591	rs9636867	-0.0124766	0.29398	0.966148	-0.588677	0.563724	0.987601	0.555061	1.7572
exposure	Neutralising antibody response to interferon beta therapy in multiple sclerosis (antibody titre; IFN<U+03B2>-1a intramuscular) || id:ebi-a-GCST90093333	kf1AZl	ebi-a-GCST90093333	591	All - Inverse variance weighted	-0.0539825	0.0783123	0.49062	-0.207475	0.0995096	0.947449	0.812634	1.10463
exposure	Neutralising antibody response to interferon beta therapy in multiple sclerosis (antibody titre; IFN<U+03B2>-1a intramuscular) || id:ebi-a-GCST90093333	kf1AZl	ebi-a-GCST90093333	591	All - MR Egger	-0.0306721	0.145208	0.834421	-0.315279	0.253935	0.969793	0.729585	1.28909
exposure	Neutralising antibody response to interferon beta therapy in multiple sclerosis (antibody titre; IFN<U+03B2>-1a intramuscular) || id:ebi-a-GCST90093333	irEBYO	ebi-a-GCST90093333	591	rs10774673	-0.276663	1.35911	0.838696	-2.94052	2.38719	0.75831	0.0528384	10.8829
exposure	Neutralising antibody response to interferon beta therapy in multiple sclerosis (antibody titre; IFN<U+03B2>-1a intramuscular) || id:ebi-a-GCST90093333	irEBYO	ebi-a-GCST90093333	591	rs1123573	-0.860305	1.36436	0.528331	-3.53445	1.81384	0.423033	0.0291748	6.13396
exposure	Neutralising antibody response to interferon beta therapy in multiple sclerosis (antibody titre; IFN<U+03B2>-1a intramuscular) || id:ebi-a-GCST90093333	irEBYO	ebi-a-GCST90093333	591	rs11264339	1.03932	1.07358	0.333002	-1.0649	3.14353	2.82729	0.344762	23.1857
exposure	Neutralising antibody response to interferon beta therapy in multiple sclerosis (antibody titre; IFN<U+03B2>-1a intramuscular) || id:ebi-a-GCST90093333	irEBYO	ebi-a-GCST90093333	591	rs12610495	0.0403918	0.791679	0.959309	-1.5113	1.59208	1.04122	0.220623	4.91398
exposure	Neutralising antibody response to interferon beta therapy in multiple sclerosis (antibody titre; IFN<U+03B2>-1a intramuscular) || id:ebi-a-GCST90093333	irEBYO	ebi-a-GCST90093333	591	rs184781326	1.53724	1.3315	0.248289	-1.0725	4.14697	4.65171	0.342152	63.2422
exposure	Neutralising antibody response to interferon beta therapy in multiple sclerosis (antibody titre; IFN<U+03B2>-1a intramuscular) || id:ebi-a-GCST90093333	irEBYO	ebi-a-GCST90093333	591	rs2260685	1.16978	1.13687	0.303504	-1.05849	3.39806	3.22129	0.34698	29.9059
exposure	Neutralising antibody response to interferon beta therapy in multiple sclerosis (antibody titre; IFN<U+03B2>-1a intramuscular) || id:ebi-a-GCST90093333	irEBYO	ebi-a-GCST90093333	591	rs2290859	0.326527	0.745505	0.66139	-1.13466	1.78772	1.38615	0.32153	5.9758
exposure	Neutralising antibody response to interferon beta therapy in multiple sclerosis (antibody titre; IFN<U+03B2>-1a intramuscular) || id:ebi-a-GCST90093333	irEBYO	ebi-a-GCST90093333	591	rs2834158	0.0937184	0.927319	0.9195	-1.72383	1.91126	1.09825	0.178382	6.76163
exposure	Neutralising antibody response to interferon beta therapy in multiple sclerosis (antibody titre; IFN<U+03B2>-1a intramuscular) || id:ebi-a-GCST90093333	irEBYO	ebi-a-GCST90093333	591	rs35044562	-0.134396	0.522738	0.797101	-1.15896	0.89017	0.874244	0.313812	2.43554
exposure	Neutralising antibody response to interferon beta therapy in multiple sclerosis (antibody titre; IFN<U+03B2>-1a intramuscular) || id:ebi-a-GCST90093333	irEBYO	ebi-a-GCST90093333	591	rs554833	0.160795	0.424013	0.704524	-0.670272	0.991861	1.17444	0.51157	2.69625
exposure	Neutralising antibody response to interferon beta therapy in multiple sclerosis (antibody titre; IFN<U+03B2>-1a intramuscular) || id:ebi-a-GCST90093333	irEBYO	ebi-a-GCST90093333	591	rs676314	-0.848533	1.45048	0.558548	-3.69148	1.99442	0.428042	0.024935	7.34791
exposure	Neutralising antibody response to interferon beta therapy in multiple sclerosis (antibody titre; IFN<U+03B2>-1a intramuscular) || id:ebi-a-GCST90093333	irEBYO	ebi-a-GCST90093333	591	rs679574	-0.934865	1.00144	0.350553	-2.89769	1.02796	0.392639	0.0551504	2.79537
exposure	Neutralising antibody response to interferon beta therapy in multiple sclerosis (antibody titre; IFN<U+03B2>-1a intramuscular) || id:ebi-a-GCST90093333	irEBYO	ebi-a-GCST90093333	591	rs7118388	0.0301307	1.40108	0.982843	-2.71598	2.77624	1.03059	0.0661401	16.0586
exposure	Neutralising antibody response to interferon beta therapy in multiple sclerosis (antibody titre; IFN<U+03B2>-1a intramuscular) || id:ebi-a-GCST90093333	irEBYO	ebi-a-GCST90093333	591	rs9264740	-1.2765	1.34213	0.341553	-3.90707	1.35407	0.279013	0.0200993	3.87317
exposure	Neutralising antibody response to interferon beta therapy in multiple sclerosis (antibody titre; IFN<U+03B2>-1a intramuscular) || id:ebi-a-GCST90093333	irEBYO	ebi-a-GCST90093333	591	All - Inverse variance weighted	0.0610513	0.225875	0.786939	-0.381664	0.503766	1.06295	0.682725	1.65494
exposure	Neutralising antibody response to interferon beta therapy in multiple sclerosis (antibody titre; IFN<U+03B2>-1a intramuscular) || id:ebi-a-GCST90093333	irEBYO	ebi-a-GCST90093333	591	All - MR Egger	0.272043	0.486208	0.586099	-0.680924	1.22501	1.31264	0.506149	3.4042
exposure	Neutralising antibody response to interferon beta therapy in multiple sclerosis (antibody titre; IFN<U+03B2>-1a subcutaneous and intramuscular) || id:ebi-a-GCST90093334	jygVgw	ebi-a-GCST90093334	1736	rs10066378	0.00508647	0.31197	0.986992	-0.606375	0.616548	1.0051	0.545324	1.85252
exposure	Neutralising antibody response to interferon beta therapy in multiple sclerosis (antibody titre; IFN<U+03B2>-1a subcutaneous and intramuscular) || id:ebi-a-GCST90093334	jygVgw	ebi-a-GCST90093334	1736	rs10850097	0.0283473	0.275074	0.917921	-0.510798	0.567493	1.02875	0.600016	1.76384
exposure	Neutralising antibody response to interferon beta therapy in multiple sclerosis (antibody titre; IFN<U+03B2>-1a subcutaneous and intramuscular) || id:ebi-a-GCST90093334	jygVgw	ebi-a-GCST90093334	1736	rs11208559	-0.140447	0.272115	0.605764	-0.673793	0.3929	0.86897	0.509771	1.48127
exposure	Neutralising antibody response to interferon beta therapy in multiple sclerosis (antibody titre; IFN<U+03B2>-1a subcutaneous and intramuscular) || id:ebi-a-GCST90093334	jygVgw	ebi-a-GCST90093334	1736	rs1123573	-0.102627	0.225026	0.648342	-0.543678	0.338424	0.902464	0.580609	1.40273
exposure	Neutralising antibody response to interferon beta therapy in multiple sclerosis (antibody titre; IFN<U+03B2>-1a subcutaneous and intramuscular) || id:ebi-a-GCST90093334	jygVgw	ebi-a-GCST90093334	1736	rs1128175	0.584861	0.209562	0.00525658	0.17412	0.995602	1.79474	1.1902	2.70635
exposure	Neutralising antibody response to interferon beta therapy in multiple sclerosis (antibody titre; IFN<U+03B2>-1a subcutaneous and intramuscular) || id:ebi-a-GCST90093334	jygVgw	ebi-a-GCST90093334	1736	rs11614702	0.0305871	0.235816	0.896798	-0.431613	0.492787	1.03106	0.649461	1.63687
exposure	Neutralising antibody response to interferon beta therapy in multiple sclerosis (antibody titre; IFN<U+03B2>-1a subcutaneous and intramuscular) || id:ebi-a-GCST90093334	jygVgw	ebi-a-GCST90093334	1736	rs117169628	-0.0241285	0.212712	0.909687	-0.441044	0.392787	0.97616	0.643364	1.4811
exposure	Neutralising antibody response to interferon beta therapy in multiple sclerosis (antibody titre; IFN<U+03B2>-1a subcutaneous and intramuscular) || id:ebi-a-GCST90093334	jygVgw	ebi-a-GCST90093334	1736	rs12534422	0.0327011	0.315332	0.917404	-0.58535	0.650752	1.03324	0.556911	1.91698
exposure	Neutralising antibody response to interferon beta therapy in multiple sclerosis (antibody titre; IFN<U+03B2>-1a subcutaneous and intramuscular) || id:ebi-a-GCST90093334	jygVgw	ebi-a-GCST90093334	1736	rs12585036	0.00707064	0.204341	0.972397	-0.393438	0.40758	1.0071	0.674733	1.50318
exposure	Neutralising antibody response to interferon beta therapy in multiple sclerosis (antibody titre; IFN<U+03B2>-1a subcutaneous and intramuscular) || id:ebi-a-GCST90093334	jygVgw	ebi-a-GCST90093334	1736	rs12610495	0.0732404	0.108412	0.499312	-0.139248	0.285728	1.07599	0.870012	1.33073
exposure	Neutralising antibody response to interferon beta therapy in multiple sclerosis (antibody titre; IFN<U+03B2>-1a subcutaneous and intramuscular) || id:ebi-a-GCST90093334	jygVgw	ebi-a-GCST90093334	1736	rs12614007	0.682014	0.298514	0.0223306	0.0969267	1.2671	1.97786	1.10178	3.55054
exposure	Neutralising antibody response to interferon beta therapy in multiple sclerosis (antibody titre; IFN<U+03B2>-1a subcutaneous and intramuscular) || id:ebi-a-GCST90093334	jygVgw	ebi-a-GCST90093334	1736	rs17279437	0.0360172	0.222493	0.8714	-0.40007	0.472104	1.03667	0.670273	1.60336
exposure	Neutralising antibody response to interferon beta therapy in multiple sclerosis (antibody titre; IFN<U+03B2>-1a subcutaneous and intramuscular) || id:ebi-a-GCST90093334	jygVgw	ebi-a-GCST90093334	1736	rs17713054	-0.0710468	0.0558319	0.203191	-0.180477	0.0383838	0.931418	0.834872	1.03913
exposure	Neutralising antibody response to interferon beta therapy in multiple sclerosis (antibody titre; IFN<U+03B2>-1a subcutaneous and intramuscular) || id:ebi-a-GCST90093334	jygVgw	ebi-a-GCST90093334	1736	rs17885848	0.124174	0.296022	0.674869	-0.456029	0.704377	1.13221	0.633795	2.02259
exposure	Neutralising antibody response to interferon beta therapy in multiple sclerosis (antibody titre; IFN<U+03B2>-1a subcutaneous and intramuscular) || id:ebi-a-GCST90093334	jygVgw	ebi-a-GCST90093334	1736	rs2236645	-0.181707	0.230199	0.42991	-0.632897	0.269483	0.833846	0.531051	1.30929
exposure	Neutralising antibody response to interferon beta therapy in multiple sclerosis (antibody titre; IFN<U+03B2>-1a subcutaneous and intramuscular) || id:ebi-a-GCST90093334	jygVgw	ebi-a-GCST90093334	1736	rs2569703	0.055417	0.223515	0.804186	-0.382673	0.493507	1.05698	0.682036	1.63805
exposure	Neutralising antibody response to interferon beta therapy in multiple sclerosis (antibody titre; IFN<U+03B2>-1a subcutaneous and intramuscular) || id:ebi-a-GCST90093334	jygVgw	ebi-a-GCST90093334	1736	rs2897075	0.154568	0.285269	0.587934	-0.40456	0.713696	1.16715	0.667271	2.04152
exposure	Neutralising antibody response to interferon beta therapy in multiple sclerosis (antibody titre; IFN<U+03B2>-1a subcutaneous and intramuscular) || id:ebi-a-GCST90093334	jygVgw	ebi-a-GCST90093334	1736	rs343320	-0.221098	0.302146	0.464315	-0.813305	0.371108	0.801638	0.44339	1.44934
exposure	Neutralising antibody response to interferon beta therapy in multiple sclerosis (antibody titre; IFN<U+03B2>-1a subcutaneous and intramuscular) || id:ebi-a-GCST90093334	jygVgw	ebi-a-GCST90093334	1736	rs368565	-0.164773	0.232955	0.479369	-0.621364	0.291818	0.848086	0.537211	1.33886
exposure	Neutralising antibody response to interferon beta therapy in multiple sclerosis (antibody titre; IFN<U+03B2>-1a subcutaneous and intramuscular) || id:ebi-a-GCST90093334	jygVgw	ebi-a-GCST90093334	1736	rs41264915	-0.0353922	0.195384	0.856257	-0.418346	0.347561	0.965227	0.658135	1.41561
exposure	Neutralising antibody response to interferon beta therapy in multiple sclerosis (antibody titre; IFN<U+03B2>-1a subcutaneous and intramuscular) || id:ebi-a-GCST90093334	jygVgw	ebi-a-GCST90093334	1736	rs550057	0.294796	0.223874	0.187908	-0.143997	0.73359	1.34285	0.86589	2.08254
exposure	Neutralising antibody response to interferon beta therapy in multiple sclerosis (antibody titre; IFN<U+03B2>-1a subcutaneous and intramuscular) || id:ebi-a-GCST90093334	jygVgw	ebi-a-GCST90093334	1736	rs568035	0.420074	0.334102	0.208637	-0.234766	1.07491	1.52207	0.790756	2.92974
exposure	Neutralising antibody response to interferon beta therapy in multiple sclerosis (antibody titre; IFN<U+03B2>-1a subcutaneous and intramuscular) || id:ebi-a-GCST90093334	jygVgw	ebi-a-GCST90093334	1736	rs60132559	-0.0459237	0.283196	0.871178	-0.600988	0.509141	0.955115	0.548269	1.66386
exposure	Neutralising antibody response to interferon beta therapy in multiple sclerosis (antibody titre; IFN<U+03B2>-1a subcutaneous and intramuscular) || id:ebi-a-GCST90093334	jygVgw	ebi-a-GCST90093334	1736	rs61882275	0.184054	0.196747	0.349539	-0.201571	0.569679	1.20208	0.817446	1.7677
exposure	Neutralising antibody response to interferon beta therapy in multiple sclerosis (antibody titre; IFN<U+03B2>-1a subcutaneous and intramuscular) || id:ebi-a-GCST90093334	jygVgw	ebi-a-GCST90093334	1736	rs62056905	-0.308949	0.235798	0.190118	-0.771113	0.153214	0.734218	0.462498	1.16557
exposure	Neutralising antibody response to interferon beta therapy in multiple sclerosis (antibody titre; IFN<U+03B2>-1a subcutaneous and intramuscular) || id:ebi-a-GCST90093334	jygVgw	ebi-a-GCST90093334	1736	rs9636867	-0.170708	0.134283	0.203638	-0.433902	0.0924867	0.843068	0.647976	1.0969
exposure	Neutralising antibody response to interferon beta therapy in multiple sclerosis (antibody titre; IFN<U+03B2>-1a subcutaneous and intramuscular) || id:ebi-a-GCST90093334	jygVgw	ebi-a-GCST90093334	1736	All - Inverse variance weighted	-0.00521104	0.0345692	0.880179	-0.0729666	0.0625445	0.994803	0.929632	1.06454
exposure	Neutralising antibody response to interferon beta therapy in multiple sclerosis (antibody titre; IFN<U+03B2>-1a subcutaneous and intramuscular) || id:ebi-a-GCST90093334	jygVgw	ebi-a-GCST90093334	1736	All - MR Egger	-0.0943753	0.0610631	0.135302	-0.214059	0.0253085	0.909941	0.807301	1.02563
exposure	Neutralising antibody response to interferon beta therapy in multiple sclerosis (antibody titre; IFN<U+03B2>-1a subcutaneous and intramuscular) || id:ebi-a-GCST90093334	5Qpg3s	ebi-a-GCST90093334	1736	rs1123573	-0.15832	0.347142	0.648342	-0.838717	0.522078	0.853577	0.432265	1.68553
exposure	Neutralising antibody response to interferon beta therapy in multiple sclerosis (antibody titre; IFN<U+03B2>-1a subcutaneous and intramuscular) || id:ebi-a-GCST90093334	5Qpg3s	ebi-a-GCST90093334	1736	rs117169628	-0.0375717	0.331224	0.909687	-0.686771	0.611627	0.963125	0.503198	1.84343
exposure	Neutralising antibody response to interferon beta therapy in multiple sclerosis (antibody titre; IFN<U+03B2>-1a subcutaneous and intramuscular) || id:ebi-a-GCST90093334	5Qpg3s	ebi-a-GCST90093334	1736	rs12585036	0.0103374	0.298751	0.972397	-0.575215	0.59589	1.01039	0.562584	1.81464
exposure	Neutralising antibody response to interferon beta therapy in multiple sclerosis (antibody titre; IFN<U+03B2>-1a subcutaneous and intramuscular) || id:ebi-a-GCST90093334	5Qpg3s	ebi-a-GCST90093334	1736	rs12610495	0.119369	0.176693	0.499312	-0.226949	0.465687	1.12679	0.796961	1.59311
exposure	Neutralising antibody response to interferon beta therapy in multiple sclerosis (antibody titre; IFN<U+03B2>-1a subcutaneous and intramuscular) || id:ebi-a-GCST90093334	5Qpg3s	ebi-a-GCST90093334	1736	rs1498399	-0.0901517	0.360607	0.802587	-0.796941	0.616637	0.913793	0.450706	1.85269
exposure	Neutralising antibody response to interferon beta therapy in multiple sclerosis (antibody titre; IFN<U+03B2>-1a subcutaneous and intramuscular) || id:ebi-a-GCST90093334	5Qpg3s	ebi-a-GCST90093334	1736	rs1634761	0.370874	0.360531	0.303626	-0.335766	1.07751	1.449	0.71479	2.93737
exposure	Neutralising antibody response to interferon beta therapy in multiple sclerosis (antibody titre; IFN<U+03B2>-1a subcutaneous and intramuscular) || id:ebi-a-GCST90093334	5Qpg3s	ebi-a-GCST90093334	1736	rs17279437	0.0545199	0.336792	0.8714	-0.605593	0.714632	1.05603	0.545751	2.04344
exposure	Neutralising antibody response to interferon beta therapy in multiple sclerosis (antibody titre; IFN<U+03B2>-1a subcutaneous and intramuscular) || id:ebi-a-GCST90093334	5Qpg3s	ebi-a-GCST90093334	1736	rs17412601	0.00586003	0.366252	0.987234	-0.711994	0.723714	1.00588	0.490665	2.06208
exposure	Neutralising antibody response to interferon beta therapy in multiple sclerosis (antibody titre; IFN<U+03B2>-1a subcutaneous and intramuscular) || id:ebi-a-GCST90093334	5Qpg3s	ebi-a-GCST90093334	1736	rs17885848	0.183264	0.436888	0.674869	-0.673037	1.03957	1.20113	0.510157	2.82799
exposure	Neutralising antibody response to interferon beta therapy in multiple sclerosis (antibody titre; IFN<U+03B2>-1a subcutaneous and intramuscular) || id:ebi-a-GCST90093334	5Qpg3s	ebi-a-GCST90093334	1736	rs2102497	0.420997	0.425658	0.322638	-0.413292	1.25529	1.52348	0.661469	3.50884
exposure	Neutralising antibody response to interferon beta therapy in multiple sclerosis (antibody titre; IFN<U+03B2>-1a subcutaneous and intramuscular) || id:ebi-a-GCST90093334	5Qpg3s	ebi-a-GCST90093334	1736	rs2326562	-0.0301086	0.470447	0.94897	-0.952184	0.891967	0.97034	0.385897	2.43992
exposure	Neutralising antibody response to interferon beta therapy in multiple sclerosis (antibody titre; IFN<U+03B2>-1a subcutaneous and intramuscular) || id:ebi-a-GCST90093334	5Qpg3s	ebi-a-GCST90093334	1736	rs2897075	0.232356	0.428833	0.587934	-0.608156	1.07287	1.26157	0.544354	2.92375
exposure	Neutralising antibody response to interferon beta therapy in multiple sclerosis (antibody titre; IFN<U+03B2>-1a subcutaneous and intramuscular) || id:ebi-a-GCST90093334	5Qpg3s	ebi-a-GCST90093334	1736	rs3014983	-0.151055	0.410007	0.712559	-0.954669	0.652559	0.8598	0.38494	1.92045
exposure	Neutralising antibody response to interferon beta therapy in multiple sclerosis (antibody titre; IFN<U+03B2>-1a subcutaneous and intramuscular) || id:ebi-a-GCST90093334	5Qpg3s	ebi-a-GCST90093334	1736	rs41264915	-0.0510632	0.281897	0.856257	-0.603581	0.501455	0.950219	0.54685	1.65112
exposure	Neutralising antibody response to interferon beta therapy in multiple sclerosis (antibody titre; IFN<U+03B2>-1a subcutaneous and intramuscular) || id:ebi-a-GCST90093334	5Qpg3s	ebi-a-GCST90093334	1736	rs4475253	0.293845	0.43819	0.502483	-0.565007	1.1527	1.34158	0.568356	3.16672
exposure	Neutralising antibody response to interferon beta therapy in multiple sclerosis (antibody titre; IFN<U+03B2>-1a subcutaneous and intramuscular) || id:ebi-a-GCST90093334	5Qpg3s	ebi-a-GCST90093334	1736	rs4767025	0.0371107	0.34725	0.914892	-0.643499	0.71772	1.03781	0.525451	2.04976
exposure	Neutralising antibody response to interferon beta therapy in multiple sclerosis (antibody titre; IFN<U+03B2>-1a subcutaneous and intramuscular) || id:ebi-a-GCST90093334	5Qpg3s	ebi-a-GCST90093334	1736	rs492602	-0.499673	0.436078	0.251864	-1.35439	0.35504	0.606729	0.258106	1.42624
exposure	Neutralising antibody response to interferon beta therapy in multiple sclerosis (antibody titre; IFN<U+03B2>-1a subcutaneous and intramuscular) || id:ebi-a-GCST90093334	5Qpg3s	ebi-a-GCST90093334	1736	rs5023077	0.0771792	0.358656	0.829619	-0.625787	0.780145	1.08024	0.53484	2.18179
exposure	Neutralising antibody response to interferon beta therapy in multiple sclerosis (antibody titre; IFN<U+03B2>-1a subcutaneous and intramuscular) || id:ebi-a-GCST90093334	5Qpg3s	ebi-a-GCST90093334	1736	rs61078946	0.417294	0.432915	0.335087	-0.431219	1.26581	1.51785	0.649717	3.54596
exposure	Neutralising antibody response to interferon beta therapy in multiple sclerosis (antibody titre; IFN<U+03B2>-1a subcutaneous and intramuscular) || id:ebi-a-GCST90093334	5Qpg3s	ebi-a-GCST90093334	1736	rs61882275	0.252286	0.269685	0.349539	-0.276297	0.78087	1.28696	0.758588	2.18337
exposure	Neutralising antibody response to interferon beta therapy in multiple sclerosis (antibody titre; IFN<U+03B2>-1a subcutaneous and intramuscular) || id:ebi-a-GCST90093334	5Qpg3s	ebi-a-GCST90093334	1736	rs63750417	-0.385776	0.330198	0.242679	-1.03297	0.261413	0.679923	0.35595	1.29876
exposure	Neutralising antibody response to interferon beta therapy in multiple sclerosis (antibody titre; IFN<U+03B2>-1a subcutaneous and intramuscular) || id:ebi-a-GCST90093334	5Qpg3s	ebi-a-GCST90093334	1736	rs657152	0.248776	0.245779	0.311445	-0.23295	0.730503	1.28245	0.792193	2.07612
exposure	Neutralising antibody response to interferon beta therapy in multiple sclerosis (antibody titre; IFN<U+03B2>-1a subcutaneous and intramuscular) || id:ebi-a-GCST90093334	5Qpg3s	ebi-a-GCST90093334	1736	rs676314	-0.0205228	0.332213	0.950741	-0.671661	0.630615	0.979686	0.51086	1.87877
exposure	Neutralising antibody response to interferon beta therapy in multiple sclerosis (antibody titre; IFN<U+03B2>-1a subcutaneous and intramuscular) || id:ebi-a-GCST90093334	5Qpg3s	ebi-a-GCST90093334	1736	rs67959919	-0.106798	0.0858456	0.213472	-0.275056	0.061459	0.898707	0.75953	1.06339
exposure	Neutralising antibody response to interferon beta therapy in multiple sclerosis (antibody titre; IFN<U+03B2>-1a subcutaneous and intramuscular) || id:ebi-a-GCST90093334	5Qpg3s	ebi-a-GCST90093334	1736	rs78295726	-0.360967	0.45425	0.426821	-1.2513	0.529364	0.697002	0.286133	1.69785
exposure	Neutralising antibody response to interferon beta therapy in multiple sclerosis (antibody titre; IFN<U+03B2>-1a subcutaneous and intramuscular) || id:ebi-a-GCST90093334	5Qpg3s	ebi-a-GCST90093334	1736	rs78314212	-0.354918	0.345082	0.303713	-1.03128	0.321443	0.701231	0.356551	1.37912
exposure	Neutralising antibody response to interferon beta therapy in multiple sclerosis (antibody titre; IFN<U+03B2>-1a subcutaneous and intramuscular) || id:ebi-a-GCST90093334	5Qpg3s	ebi-a-GCST90093334	1736	rs9636867	-0.244853	0.192608	0.203638	-0.622364	0.132658	0.782819	0.536674	1.14186
exposure	Neutralising antibody response to interferon beta therapy in multiple sclerosis (antibody titre; IFN<U+03B2>-1a subcutaneous and intramuscular) || id:ebi-a-GCST90093334	5Qpg3s	ebi-a-GCST90093334	1736	All - Inverse variance weighted	-0.0311581	0.0507771	0.539464	-0.130681	0.0683651	0.969322	0.877497	1.07076
exposure	Neutralising antibody response to interferon beta therapy in multiple sclerosis (antibody titre; IFN<U+03B2>-1a subcutaneous and intramuscular) || id:ebi-a-GCST90093334	5Qpg3s	ebi-a-GCST90093334	1736	All - MR Egger	-0.119946	0.092999	0.208939	-0.302224	0.0623318	0.886968	0.739172	1.06432
exposure	Neutralising antibody response to interferon beta therapy in multiple sclerosis (antibody titre; IFN<U+03B2>-1a subcutaneous and intramuscular) || id:ebi-a-GCST90093334	dv66HM	ebi-a-GCST90093334	1736	rs10774673	0.0968322	0.906073	0.914892	-1.67907	1.87273	1.10168	0.186547	6.50606
exposure	Neutralising antibody response to interferon beta therapy in multiple sclerosis (antibody titre; IFN<U+03B2>-1a subcutaneous and intramuscular) || id:ebi-a-GCST90093334	dv66HM	ebi-a-GCST90093334	1736	rs1123573	-0.413098	0.905783	0.648342	-2.18843	1.36224	0.661598	0.112092	3.90492
exposure	Neutralising antibody response to interferon beta therapy in multiple sclerosis (antibody titre; IFN<U+03B2>-1a subcutaneous and intramuscular) || id:ebi-a-GCST90093334	dv66HM	ebi-a-GCST90093334	1736	rs11264339	0.47683	0.688119	0.488343	-0.871884	1.82554	1.61096	0.418163	6.20617
exposure	Neutralising antibody response to interferon beta therapy in multiple sclerosis (antibody titre; IFN<U+03B2>-1a subcutaneous and intramuscular) || id:ebi-a-GCST90093334	dv66HM	ebi-a-GCST90093334	1736	rs12610495	0.357467	0.529133	0.499312	-0.679632	1.39457	1.4297	0.506803	4.03323
exposure	Neutralising antibody response to interferon beta therapy in multiple sclerosis (antibody titre; IFN<U+03B2>-1a subcutaneous and intramuscular) || id:ebi-a-GCST90093334	dv66HM	ebi-a-GCST90093334	1736	rs184781326	0.68386	0.879455	0.436808	-1.03987	2.40759	1.98151	0.3535	11.1072
exposure	Neutralising antibody response to interferon beta therapy in multiple sclerosis (antibody titre; IFN<U+03B2>-1a subcutaneous and intramuscular) || id:ebi-a-GCST90093334	dv66HM	ebi-a-GCST90093334	1736	rs2260685	0.804787	0.727001	0.268296	-0.620135	2.22971	2.23622	0.537872	9.29715
exposure	Neutralising antibody response to interferon beta therapy in multiple sclerosis (antibody titre; IFN<U+03B2>-1a subcutaneous and intramuscular) || id:ebi-a-GCST90093334	dv66HM	ebi-a-GCST90093334	1736	rs2290859	0.00393407	0.491758	0.993617	-0.959912	0.96778	1.00394	0.382927	2.63209
exposure	Neutralising antibody response to interferon beta therapy in multiple sclerosis (antibody titre; IFN<U+03B2>-1a subcutaneous and intramuscular) || id:ebi-a-GCST90093334	dv66HM	ebi-a-GCST90093334	1736	rs2834158	-0.799073	0.606703	0.187814	-1.98821	0.390066	0.449746	0.13694	1.47708
exposure	Neutralising antibody response to interferon beta therapy in multiple sclerosis (antibody titre; IFN<U+03B2>-1a subcutaneous and intramuscular) || id:ebi-a-GCST90093334	dv66HM	ebi-a-GCST90093334	1736	rs35044562	-0.439131	0.33599	0.191221	-1.09767	0.219409	0.644596	0.333647	1.24534
exposure	Neutralising antibody response to interferon beta therapy in multiple sclerosis (antibody titre; IFN<U+03B2>-1a subcutaneous and intramuscular) || id:ebi-a-GCST90093334	dv66HM	ebi-a-GCST90093334	1736	rs554833	0.350224	0.273131	0.199752	-0.185112	0.88556	1.41939	0.831011	2.42434
exposure	Neutralising antibody response to interferon beta therapy in multiple sclerosis (antibody titre; IFN<U+03B2>-1a subcutaneous and intramuscular) || id:ebi-a-GCST90093334	dv66HM	ebi-a-GCST90093334	1736	rs676314	-0.0580194	0.939188	0.950741	-1.89883	1.78279	0.943632	0.149744	5.94642
exposure	Neutralising antibody response to interferon beta therapy in multiple sclerosis (antibody titre; IFN<U+03B2>-1a subcutaneous and intramuscular) || id:ebi-a-GCST90093334	dv66HM	ebi-a-GCST90093334	1736	rs679574	-0.754549	0.665779	0.257074	-2.05948	0.550377	0.470222	0.127521	1.73391
exposure	Neutralising antibody response to interferon beta therapy in multiple sclerosis (antibody titre; IFN<U+03B2>-1a subcutaneous and intramuscular) || id:ebi-a-GCST90093334	dv66HM	ebi-a-GCST90093334	1736	rs7118388	0.342737	0.903921	0.704564	-1.42895	2.11442	1.4088	0.239561	8.28479
exposure	Neutralising antibody response to interferon beta therapy in multiple sclerosis (antibody titre; IFN<U+03B2>-1a subcutaneous and intramuscular) || id:ebi-a-GCST90093334	dv66HM	ebi-a-GCST90093334	1736	rs9264740	2.4283	0.849905	0.00427473	0.762486	4.09411	11.3396	2.1436	59.9861
exposure	Neutralising antibody response to interferon beta therapy in multiple sclerosis (antibody titre; IFN<U+03B2>-1a subcutaneous and intramuscular) || id:ebi-a-GCST90093334	dv66HM	ebi-a-GCST90093334	1736	All - Inverse variance weighted	0.107035	0.168518	0.52533	-0.223261	0.43733	1.11297	0.799906	1.54857
exposure	Neutralising antibody response to interferon beta therapy in multiple sclerosis (antibody titre; IFN<U+03B2>-1a subcutaneous and intramuscular) || id:ebi-a-GCST90093334	dv66HM	ebi-a-GCST90093334	1736	All - MR Egger	-0.105123	0.368735	0.780435	-0.827845	0.617598	0.900214	0.43699	1.85447
exposure	Neutralising antibody response to interferon beta therapy in multiple sclerosis (antibody titre; IFN<U+03B2>-1b subcutaneous) || id:ebi-a-GCST90093335	qOH7qa	ebi-a-GCST90093335	1008	rs10066378	0.308579	0.43998	0.483085	-0.553781	1.17094	1.36149	0.574773	3.22502
exposure	Neutralising antibody response to interferon beta therapy in multiple sclerosis (antibody titre; IFN<U+03B2>-1b subcutaneous) || id:ebi-a-GCST90093335	qOH7qa	ebi-a-GCST90093335	1008	rs10850097	0.403162	0.412611	0.32852	-0.405556	1.21188	1.49655	0.666606	3.3598
exposure	Neutralising antibody response to interferon beta therapy in multiple sclerosis (antibody titre; IFN<U+03B2>-1b subcutaneous) || id:ebi-a-GCST90093335	qOH7qa	ebi-a-GCST90093335	1008	rs11208559	-0.156052	0.427192	0.71489	-0.993348	0.681245	0.855515	0.370335	1.97634
exposure	Neutralising antibody response to interferon beta therapy in multiple sclerosis (antibody titre; IFN<U+03B2>-1b subcutaneous) || id:ebi-a-GCST90093335	qOH7qa	ebi-a-GCST90093335	1008	rs1123573	-0.495245	0.334243	0.138423	-1.15036	0.159872	0.609421	0.316522	1.17336
exposure	Neutralising antibody response to interferon beta therapy in multiple sclerosis (antibody titre; IFN<U+03B2>-1b subcutaneous) || id:ebi-a-GCST90093335	qOH7qa	ebi-a-GCST90093335	1008	rs1128175	-0.821514	0.30757	0.00756291	-1.42435	-0.218677	0.439765	0.240665	0.803581
exposure	Neutralising antibody response to interferon beta therapy in multiple sclerosis (antibody titre; IFN<U+03B2>-1b subcutaneous) || id:ebi-a-GCST90093335	qOH7qa	ebi-a-GCST90093335	1008	rs11614702	-0.21411	0.371978	0.564888	-0.943187	0.514968	0.80726	0.389385	1.67358
exposure	Neutralising antibody response to interferon beta therapy in multiple sclerosis (antibody titre; IFN<U+03B2>-1b subcutaneous) || id:ebi-a-GCST90093335	qOH7qa	ebi-a-GCST90093335	1008	rs117169628	-0.334624	0.32383	0.301448	-0.969331	0.300083	0.715607	0.379337	1.34997
exposure	Neutralising antibody response to interferon beta therapy in multiple sclerosis (antibody titre; IFN<U+03B2>-1b subcutaneous) || id:ebi-a-GCST90093335	qOH7qa	ebi-a-GCST90093335	1008	rs12534422	0.446137	0.476502	0.349132	-0.487807	1.38008	1.56226	0.613971	3.97522
exposure	Neutralising antibody response to interferon beta therapy in multiple sclerosis (antibody titre; IFN<U+03B2>-1b subcutaneous) || id:ebi-a-GCST90093335	qOH7qa	ebi-a-GCST90093335	1008	rs12585036	-0.100403	0.296967	0.735291	-0.682458	0.481652	0.904473	0.505373	1.61875
exposure	Neutralising antibody response to interferon beta therapy in multiple sclerosis (antibody titre; IFN<U+03B2>-1b subcutaneous) || id:ebi-a-GCST90093335	qOH7qa	ebi-a-GCST90093335	1008	rs12610495	-0.0463442	0.164274	0.777855	-0.36832	0.275632	0.954713	0.691895	1.31736
exposure	Neutralising antibody response to interferon beta therapy in multiple sclerosis (antibody titre; IFN<U+03B2>-1b subcutaneous) || id:ebi-a-GCST90093335	qOH7qa	ebi-a-GCST90093335	1008	rs12614007	-0.359066	0.436616	0.410858	-1.21483	0.496701	0.698328	0.296759	1.64329
exposure	Neutralising antibody response to interferon beta therapy in multiple sclerosis (antibody titre; IFN<U+03B2>-1b subcutaneous) || id:ebi-a-GCST90093335	qOH7qa	ebi-a-GCST90093335	1008	rs17279437	0.54142	0.331707	0.102632	-0.108725	1.19157	1.71844	0.896977	3.29223
exposure	Neutralising antibody response to interferon beta therapy in multiple sclerosis (antibody titre; IFN<U+03B2>-1b subcutaneous) || id:ebi-a-GCST90093335	qOH7qa	ebi-a-GCST90093335	1008	rs17713054	-0.0486876	0.0926122	0.599087	-0.230207	0.132832	0.952479	0.794369	1.14206
exposure	Neutralising antibody response to interferon beta therapy in multiple sclerosis (antibody titre; IFN<U+03B2>-1b subcutaneous) || id:ebi-a-GCST90093335	qOH7qa	ebi-a-GCST90093335	1008	rs17885848	-0.381392	0.465653	0.412759	-1.29407	0.531287	0.68291	0.274153	1.70112
exposure	Neutralising antibody response to interferon beta therapy in multiple sclerosis (antibody titre; IFN<U+03B2>-1b subcutaneous) || id:ebi-a-GCST90093335	qOH7qa	ebi-a-GCST90093335	1008	rs2236645	-0.226855	0.336102	0.499702	-0.885614	0.431905	0.797037	0.412461	1.54019
exposure	Neutralising antibody response to interferon beta therapy in multiple sclerosis (antibody titre; IFN<U+03B2>-1b subcutaneous) || id:ebi-a-GCST90093335	qOH7qa	ebi-a-GCST90093335	1008	rs2569703	0.488593	0.348204	0.160562	-0.193886	1.17107	1.63002	0.823752	3.22545
exposure	Neutralising antibody response to interferon beta therapy in multiple sclerosis (antibody titre; IFN<U+03B2>-1b subcutaneous) || id:ebi-a-GCST90093335	qOH7qa	ebi-a-GCST90093335	1008	rs2897075	0.0375055	0.439838	0.932046	-0.824576	0.899587	1.03822	0.438421	2.45859
exposure	Neutralising antibody response to interferon beta therapy in multiple sclerosis (antibody titre; IFN<U+03B2>-1b subcutaneous) || id:ebi-a-GCST90093335	qOH7qa	ebi-a-GCST90093335	1008	rs343320	0.142644	0.431823	0.74115	-0.703728	0.989016	1.15332	0.494737	2.68859
exposure	Neutralising antibody response to interferon beta therapy in multiple sclerosis (antibody titre; IFN<U+03B2>-1b subcutaneous) || id:ebi-a-GCST90093335	qOH7qa	ebi-a-GCST90093335	1008	rs368565	-0.35322	0.355114	0.319898	-1.04924	0.342803	0.702423	0.350203	1.40889
exposure	Neutralising antibody response to interferon beta therapy in multiple sclerosis (antibody titre; IFN<U+03B2>-1b subcutaneous) || id:ebi-a-GCST90093335	qOH7qa	ebi-a-GCST90093335	1008	rs41264915	0.238049	0.298652	0.425406	-0.347309	0.823407	1.26877	0.706587	2.27825
exposure	Neutralising antibody response to interferon beta therapy in multiple sclerosis (antibody titre; IFN<U+03B2>-1b subcutaneous) || id:ebi-a-GCST90093335	qOH7qa	ebi-a-GCST90093335	1008	rs550057	-0.398188	0.340084	0.241657	-1.06475	0.268376	0.671535	0.344813	1.30784
exposure	Neutralising antibody response to interferon beta therapy in multiple sclerosis (antibody titre; IFN<U+03B2>-1b subcutaneous) || id:ebi-a-GCST90093335	qOH7qa	ebi-a-GCST90093335	1008	rs568035	0.508143	0.513036	0.321948	-0.497407	1.51369	1.6622	0.608106	4.54348
exposure	Neutralising antibody response to interferon beta therapy in multiple sclerosis (antibody titre; IFN<U+03B2>-1b subcutaneous) || id:ebi-a-GCST90093335	qOH7qa	ebi-a-GCST90093335	1008	rs60132559	-0.4986	0.41222	0.226452	-1.30655	0.309351	0.60738	0.270752	1.36254
exposure	Neutralising antibody response to interferon beta therapy in multiple sclerosis (antibody titre; IFN<U+03B2>-1b subcutaneous) || id:ebi-a-GCST90093335	qOH7qa	ebi-a-GCST90093335	1008	rs61882275	0.12852	0.306228	0.674713	-0.471686	0.728727	1.13714	0.62395	2.07244
exposure	Neutralising antibody response to interferon beta therapy in multiple sclerosis (antibody titre; IFN<U+03B2>-1b subcutaneous) || id:ebi-a-GCST90093335	qOH7qa	ebi-a-GCST90093335	1008	rs62056905	-0.771206	0.368093	0.0361588	-1.49267	-0.0497432	0.462455	0.224772	0.951474
exposure	Neutralising antibody response to interferon beta therapy in multiple sclerosis (antibody titre; IFN<U+03B2>-1b subcutaneous) || id:ebi-a-GCST90093335	qOH7qa	ebi-a-GCST90093335	1008	rs9636867	0.126128	0.209851	0.547816	-0.28518	0.537436	1.13443	0.751879	1.71161
exposure	Neutralising antibody response to interferon beta therapy in multiple sclerosis (antibody titre; IFN<U+03B2>-1b subcutaneous) || id:ebi-a-GCST90093335	qOH7qa	ebi-a-GCST90093335	1008	All - Inverse variance weighted	-0.0665513	0.0578558	0.250022	-0.179949	0.0468461	0.935615	0.835313	1.04796
exposure	Neutralising antibody response to interferon beta therapy in multiple sclerosis (antibody titre; IFN<U+03B2>-1b subcutaneous) || id:ebi-a-GCST90093335	qOH7qa	ebi-a-GCST90093335	1008	All - MR Egger	0.00110096	0.10817	0.991963	-0.210912	0.213114	1.0011	0.809845	1.23753
exposure	Neutralising antibody response to interferon beta therapy in multiple sclerosis (antibody titre; IFN<U+03B2>-1b subcutaneous) || id:ebi-a-GCST90093335	8XGWvT	ebi-a-GCST90093335	1008	rs1123573	-0.764002	0.515629	0.138423	-1.77463	0.24663	0.465799	0.169545	1.27971
exposure	Neutralising antibody response to interferon beta therapy in multiple sclerosis (antibody titre; IFN<U+03B2>-1b subcutaneous) || id:ebi-a-GCST90093335	8XGWvT	ebi-a-GCST90093335	1008	rs117169628	-0.52106	0.504252	0.301448	-1.50939	0.467273	0.593891	0.221044	1.59564
exposure	Neutralising antibody response to interferon beta therapy in multiple sclerosis (antibody titre; IFN<U+03B2>-1b subcutaneous) || id:ebi-a-GCST90093335	8XGWvT	ebi-a-GCST90093335	1008	rs12585036	-0.146791	0.434171	0.735291	-0.997767	0.704185	0.863474	0.368702	2.0222
exposure	Neutralising antibody response to interferon beta therapy in multiple sclerosis (antibody titre; IFN<U+03B2>-1b subcutaneous) || id:ebi-a-GCST90093335	8XGWvT	ebi-a-GCST90093335	1008	rs12610495	-0.0755328	0.267737	0.777855	-0.600297	0.449231	0.927249	0.548649	1.56711
exposure	Neutralising antibody response to interferon beta therapy in multiple sclerosis (antibody titre; IFN<U+03B2>-1b subcutaneous) || id:ebi-a-GCST90093335	8XGWvT	ebi-a-GCST90093335	1008	rs1498399	0.655781	0.549634	0.232822	-0.421503	1.73306	1.92665	0.65606	5.65796
exposure	Neutralising antibody response to interferon beta therapy in multiple sclerosis (antibody titre; IFN<U+03B2>-1b subcutaneous) || id:ebi-a-GCST90093335	8XGWvT	ebi-a-GCST90093335	1008	rs1634761	-0.91758	0.554094	0.0977218	-2.00361	0.168445	0.399485	0.134848	1.18346
exposure	Neutralising antibody response to interferon beta therapy in multiple sclerosis (antibody titre; IFN<U+03B2>-1b subcutaneous) || id:ebi-a-GCST90093335	8XGWvT	ebi-a-GCST90093335	1008	rs17279437	0.819557	0.50211	0.102632	-0.16458	1.80369	2.26949	0.84825	6.07203
exposure	Neutralising antibody response to interferon beta therapy in multiple sclerosis (antibody titre; IFN<U+03B2>-1b subcutaneous) || id:ebi-a-GCST90093335	8XGWvT	ebi-a-GCST90093335	1008	rs17412601	-0.704669	0.564028	0.211537	-1.81016	0.400826	0.494272	0.163627	1.49306
exposure	Neutralising antibody response to interferon beta therapy in multiple sclerosis (antibody titre; IFN<U+03B2>-1b subcutaneous) || id:ebi-a-GCST90093335	8XGWvT	ebi-a-GCST90093335	1008	rs17885848	-0.562882	0.68724	0.412759	-1.90987	0.784108	0.569565	0.148099	2.19045
exposure	Neutralising antibody response to interferon beta therapy in multiple sclerosis (antibody titre; IFN<U+03B2>-1b subcutaneous) || id:ebi-a-GCST90093335	8XGWvT	ebi-a-GCST90093335	1008	rs2102497	0.591881	0.663342	0.372247	-0.708269	1.89203	1.80739	0.492496	6.63283
exposure	Neutralising antibody response to interferon beta therapy in multiple sclerosis (antibody titre; IFN<U+03B2>-1b subcutaneous) || id:ebi-a-GCST90093335	8XGWvT	ebi-a-GCST90093335	1008	rs2326562	-0.135489	0.690616	0.844465	-1.4891	1.21812	0.873289	0.225577	3.38082
exposure	Neutralising antibody response to interferon beta therapy in multiple sclerosis (antibody titre; IFN<U+03B2>-1b subcutaneous) || id:ebi-a-GCST90093335	8XGWvT	ebi-a-GCST90093335	1008	rs2897075	0.0563804	0.661188	0.932046	-1.23955	1.35231	1.058	0.289515	3.86634
exposure	Neutralising antibody response to interferon beta therapy in multiple sclerosis (antibody titre; IFN<U+03B2>-1b subcutaneous) || id:ebi-a-GCST90093335	8XGWvT	ebi-a-GCST90093335	1008	rs3014983	-0.322251	0.64738	0.618641	-1.59112	0.946613	0.724516	0.203698	2.57697
exposure	Neutralising antibody response to interferon beta therapy in multiple sclerosis (antibody titre; IFN<U+03B2>-1b subcutaneous) || id:ebi-a-GCST90093335	8XGWvT	ebi-a-GCST90093335	1008	rs41264915	0.343453	0.43089	0.425406	-0.501091	1.188	1.40981	0.605869	3.2805
exposure	Neutralising antibody response to interferon beta therapy in multiple sclerosis (antibody titre; IFN<U+03B2>-1b subcutaneous) || id:ebi-a-GCST90093335	8XGWvT	ebi-a-GCST90093335	1008	rs4475253	0.787023	0.666735	0.237836	-0.519779	2.09382	2.19685	0.594652	8.11589
exposure	Neutralising antibody response to interferon beta therapy in multiple sclerosis (antibody titre; IFN<U+03B2>-1b subcutaneous) || id:ebi-a-GCST90093335	8XGWvT	ebi-a-GCST90093335	1008	rs4767025	0.579192	0.520875	0.266156	-0.441723	1.60011	1.7846	0.642928	4.95356
exposure	Neutralising antibody response to interferon beta therapy in multiple sclerosis (antibody titre; IFN<U+03B2>-1b subcutaneous) || id:ebi-a-GCST90093335	8XGWvT	ebi-a-GCST90093335	1008	rs492602	-0.792209	0.683189	0.246222	-2.13126	0.546842	0.452843	0.118688	1.72779
exposure	Neutralising antibody response to interferon beta therapy in multiple sclerosis (antibody titre; IFN<U+03B2>-1b subcutaneous) || id:ebi-a-GCST90093335	8XGWvT	ebi-a-GCST90093335	1008	rs5023077	-0.599274	0.558414	0.283195	-1.69377	0.495218	0.54921	0.183826	1.64086
exposure	Neutralising antibody response to interferon beta therapy in multiple sclerosis (antibody titre; IFN<U+03B2>-1b subcutaneous) || id:ebi-a-GCST90093335	8XGWvT	ebi-a-GCST90093335	1008	rs61078946	0.0524407	0.659414	0.936614	-1.24001	1.34489	1.05384	0.289381	3.83777
exposure	Neutralising antibody response to interferon beta therapy in multiple sclerosis (antibody titre; IFN<U+03B2>-1b subcutaneous) || id:ebi-a-GCST90093335	8XGWvT	ebi-a-GCST90093335	1008	rs61882275	0.176165	0.419752	0.674713	-0.646549	0.99888	1.19264	0.52385	2.71524
exposure	Neutralising antibody response to interferon beta therapy in multiple sclerosis (antibody titre; IFN<U+03B2>-1b subcutaneous) || id:ebi-a-GCST90093335	8XGWvT	ebi-a-GCST90093335	1008	rs63750417	-1.05598	0.515458	0.0404987	-2.06628	-0.0456829	0.347851	0.126656	0.955345
exposure	Neutralising antibody response to interferon beta therapy in multiple sclerosis (antibody titre; IFN<U+03B2>-1b subcutaneous) || id:ebi-a-GCST90093335	8XGWvT	ebi-a-GCST90093335	1008	rs657152	-0.146868	0.362674	0.685508	-0.857708	0.563972	0.863408	0.424133	1.75764
exposure	Neutralising antibody response to interferon beta therapy in multiple sclerosis (antibody titre; IFN<U+03B2>-1b subcutaneous) || id:ebi-a-GCST90093335	8XGWvT	ebi-a-GCST90093335	1008	rs676314	-0.672122	0.483569	0.164553	-1.61992	0.275673	0.510624	0.197915	1.31742
exposure	Neutralising antibody response to interferon beta therapy in multiple sclerosis (antibody titre; IFN<U+03B2>-1b subcutaneous) || id:ebi-a-GCST90093335	8XGWvT	ebi-a-GCST90093335	1008	rs67959919	-0.074047	0.142398	0.603064	-0.353147	0.205053	0.928628	0.702474	1.22759
exposure	Neutralising antibody response to interferon beta therapy in multiple sclerosis (antibody titre; IFN<U+03B2>-1b subcutaneous) || id:ebi-a-GCST90093335	8XGWvT	ebi-a-GCST90093335	1008	rs78295726	0.961226	0.678672	0.156678	-0.36897	2.29142	2.6149	0.691446	9.889
exposure	Neutralising antibody response to interferon beta therapy in multiple sclerosis (antibody titre; IFN<U+03B2>-1b subcutaneous) || id:ebi-a-GCST90093335	8XGWvT	ebi-a-GCST90093335	1008	rs78314212	-0.312295	0.504098	0.535579	-1.30033	0.675738	0.731766	0.272442	1.96548
exposure	Neutralising antibody response to interferon beta therapy in multiple sclerosis (antibody titre; IFN<U+03B2>-1b subcutaneous) || id:ebi-a-GCST90093335	8XGWvT	ebi-a-GCST90093335	1008	rs9636867	0.180911	0.300998	0.547816	-0.409046	0.770867	1.19831	0.664284	2.16164
exposure	Neutralising antibody response to interferon beta therapy in multiple sclerosis (antibody titre; IFN<U+03B2>-1b subcutaneous) || id:ebi-a-GCST90093335	8XGWvT	ebi-a-GCST90093335	1008	All - Inverse variance weighted	-0.0808269	0.08217	0.325285	-0.24188	0.0802263	0.922353	0.78515	1.08353
exposure	Neutralising antibody response to interferon beta therapy in multiple sclerosis (antibody titre; IFN<U+03B2>-1b subcutaneous) || id:ebi-a-GCST90093335	8XGWvT	ebi-a-GCST90093335	1008	All - MR Egger	0.00022973	0.158664	0.998856	-0.310752	0.311211	1.00023	0.732896	1.36508
exposure	Neutralising antibody response to interferon beta therapy in multiple sclerosis (antibody titre; IFN<U+03B2>-1b subcutaneous) || id:ebi-a-GCST90093335	f0gpiu	ebi-a-GCST90093335	1008	rs10774673	1.50436	1.35911	0.26835	-1.1595	4.16821	4.50126	0.313644	64.5998
exposure	Neutralising antibody response to interferon beta therapy in multiple sclerosis (antibody titre; IFN<U+03B2>-1b subcutaneous) || id:ebi-a-GCST90093335	f0gpiu	ebi-a-GCST90093335	1008	rs1123573	-1.99348	1.34541	0.138423	-4.63049	0.643523	0.13622	0.00975002	1.90317
exposure	Neutralising antibody response to interferon beta therapy in multiple sclerosis (antibody titre; IFN<U+03B2>-1b subcutaneous) || id:ebi-a-GCST90093335	f0gpiu	ebi-a-GCST90093335	1008	rs11264339	1.82737	1.04788	0.0811819	-0.22648	3.88122	6.21752	0.797335	48.4834
exposure	Neutralising antibody response to interferon beta therapy in multiple sclerosis (antibody titre; IFN<U+03B2>-1b subcutaneous) || id:ebi-a-GCST90093335	f0gpiu	ebi-a-GCST90093335	1008	rs12610495	-0.226194	0.801777	0.777855	-1.79768	1.34529	0.797563	0.165683	3.8393
exposure	Neutralising antibody response to interferon beta therapy in multiple sclerosis (antibody titre; IFN<U+03B2>-1b subcutaneous) || id:ebi-a-GCST90093335	f0gpiu	ebi-a-GCST90093335	1008	rs184781326	-0.310055	1.29817	0.81123	-2.85448	2.23437	0.733407	0.0575859	9.34057
exposure	Neutralising antibody response to interferon beta therapy in multiple sclerosis (antibody titre; IFN<U+03B2>-1b subcutaneous) || id:ebi-a-GCST90093335	f0gpiu	ebi-a-GCST90093335	1008	rs2260685	1.19372	1.10396	0.279563	-0.970052	3.35749	3.29932	0.379063	28.7169
exposure	Neutralising antibody response to interferon beta therapy in multiple sclerosis (antibody titre; IFN<U+03B2>-1b subcutaneous) || id:ebi-a-GCST90093335	f0gpiu	ebi-a-GCST90093335	1008	rs2290859	-0.94811	0.757308	0.210589	-2.43243	0.536213	0.387473	0.0878229	1.70952
exposure	Neutralising antibody response to interferon beta therapy in multiple sclerosis (antibody titre; IFN<U+03B2>-1b subcutaneous) || id:ebi-a-GCST90093335	f0gpiu	ebi-a-GCST90093335	1008	rs2834158	0.567243	0.947049	0.549201	-1.28897	2.42346	1.7634	0.275554	11.2848
exposure	Neutralising antibody response to interferon beta therapy in multiple sclerosis (antibody titre; IFN<U+03B2>-1b subcutaneous) || id:ebi-a-GCST90093335	f0gpiu	ebi-a-GCST90093335	1008	rs35044562	-0.34146	0.553993	0.537656	-1.42729	0.744366	0.710732	0.239959	2.10511
exposure	Neutralising antibody response to interferon beta therapy in multiple sclerosis (antibody titre; IFN<U+03B2>-1b subcutaneous) || id:ebi-a-GCST90093335	f0gpiu	ebi-a-GCST90093335	1008	rs554833	-0.254408	0.410797	0.535717	-1.05957	0.550755	0.775375	0.346604	1.73456
exposure	Neutralising antibody response to interferon beta therapy in multiple sclerosis (antibody titre; IFN<U+03B2>-1b subcutaneous) || id:ebi-a-GCST90093335	f0gpiu	ebi-a-GCST90093335	1008	rs676314	-1.90013	1.36708	0.164553	-4.57961	0.779345	0.149549	0.0102589	2.18004
exposure	Neutralising antibody response to interferon beta therapy in multiple sclerosis (antibody titre; IFN<U+03B2>-1b subcutaneous) || id:ebi-a-GCST90093335	f0gpiu	ebi-a-GCST90093335	1008	rs679574	-1.21782	1.04305	0.242987	-3.26221	0.826565	0.295874	0.0383038	2.28545
exposure	Neutralising antibody response to interferon beta therapy in multiple sclerosis (antibody titre; IFN<U+03B2>-1b subcutaneous) || id:ebi-a-GCST90093335	f0gpiu	ebi-a-GCST90093335	1008	rs7118388	0.305073	1.38601	0.825787	-2.41151	3.02166	1.35672	0.0896798	20.5253
exposure	Neutralising antibody response to interferon beta therapy in multiple sclerosis (antibody titre; IFN<U+03B2>-1b subcutaneous) || id:ebi-a-GCST90093335	f0gpiu	ebi-a-GCST90093335	1008	rs9264740	-2.94021	1.23712	0.0174703	-5.36497	-0.515456	0.0528546	0.00467762	0.597228
exposure	Neutralising antibody response to interferon beta therapy in multiple sclerosis (antibody titre; IFN<U+03B2>-1b subcutaneous) || id:ebi-a-GCST90093335	f0gpiu	ebi-a-GCST90093335	1008	All - Inverse variance weighted	-0.291085	0.263892	0.270007	-0.808312	0.226143	0.747452	0.445609	1.25376
exposure	Neutralising antibody response to interferon beta therapy in multiple sclerosis (antibody titre; IFN<U+03B2>-1b subcutaneous) || id:ebi-a-GCST90093335	f0gpiu	ebi-a-GCST90093335	1008	All - MR Egger	-0.227206	0.593762	0.708667	-1.39098	0.936567	0.796756	0.248832	2.55121
exposure	Neutralising antibody response to interferon beta therapy in multiple sclerosis (antibody titre; all treatment preparations) || id:ebi-a-GCST90093336	GssfJp	ebi-a-GCST90093336	2744	rs10066378	0.106816	0.254323	0.674485	-0.391658	0.60529	1.11273	0.675935	1.83178
exposure	Neutralising antibody response to interferon beta therapy in multiple sclerosis (antibody titre; all treatment preparations) || id:ebi-a-GCST90093336	GssfJp	ebi-a-GCST90093336	2744	rs10850097	0.143837	0.228879	0.529716	-0.304766	0.592439	1.1547	0.737296	1.80839
exposure	Neutralising antibody response to interferon beta therapy in multiple sclerosis (antibody titre; all treatment preparations) || id:ebi-a-GCST90093336	GssfJp	ebi-a-GCST90093336	2744	rs11208559	-0.144348	0.230177	0.530581	-0.595494	0.306798	0.865586	0.55129	1.35907
exposure	Neutralising antibody response to interferon beta therapy in multiple sclerosis (antibody titre; all treatment preparations) || id:ebi-a-GCST90093336	GssfJp	ebi-a-GCST90093336	2744	rs1123573	-0.225026	0.186423	0.227405	-0.590415	0.140363	0.798496	0.554097	1.15069
exposure	Neutralising antibody response to interferon beta therapy in multiple sclerosis (antibody titre; all treatment preparations) || id:ebi-a-GCST90093336	GssfJp	ebi-a-GCST90093336	2744	rs1128175	0.138645	0.173705	0.424775	-0.201817	0.479108	1.14872	0.817245	1.61463
exposure	Neutralising antibody response to interferon beta therapy in multiple sclerosis (antibody titre; all treatment preparations) || id:ebi-a-GCST90093336	GssfJp	ebi-a-GCST90093336	2744	rs11614702	-0.0394672	0.199309	0.84303	-0.430113	0.351179	0.961301	0.650435	1.42074
exposure	Neutralising antibody response to interferon beta therapy in multiple sclerosis (antibody titre; all treatment preparations) || id:ebi-a-GCST90093336	GssfJp	ebi-a-GCST90093336	2744	rs117169628	-0.118103	0.177789	0.506507	-0.466569	0.230364	0.888605	0.62715	1.25906
exposure	Neutralising antibody response to interferon beta therapy in multiple sclerosis (antibody titre; all treatment preparations) || id:ebi-a-GCST90093336	GssfJp	ebi-a-GCST90093336	2744	rs12534422	0.158834	0.262777	0.545548	-0.356209	0.673876	1.17214	0.700327	1.96183
exposure	Neutralising antibody response to interferon beta therapy in multiple sclerosis (antibody titre; all treatment preparations) || id:ebi-a-GCST90093336	GssfJp	ebi-a-GCST90093336	2744	rs12585036	-0.0275755	0.168281	0.869837	-0.357406	0.302256	0.972801	0.699488	1.35291
exposure	Neutralising antibody response to interferon beta therapy in multiple sclerosis (antibody titre; all treatment preparations) || id:ebi-a-GCST90093336	GssfJp	ebi-a-GCST90093336	2744	rs12610495	0.0368271	0.0906194	0.684454	-0.140787	0.214441	1.03751	0.868674	1.23917
exposure	Neutralising antibody response to interferon beta therapy in multiple sclerosis (antibody titre; all treatment preparations) || id:ebi-a-GCST90093336	GssfJp	ebi-a-GCST90093336	2744	rs12614007	0.349505	0.24646	0.156161	-0.133556	0.832567	1.41837	0.874979	2.29921
exposure	Neutralising antibody response to interferon beta therapy in multiple sclerosis (antibody titre; all treatment preparations) || id:ebi-a-GCST90093336	GssfJp	ebi-a-GCST90093336	2744	rs17279437	0.192866	0.184733	0.296474	-0.169211	0.554944	1.21272	0.844331	1.74184
exposure	Neutralising antibody response to interferon beta therapy in multiple sclerosis (antibody titre; all treatment preparations) || id:ebi-a-GCST90093336	GssfJp	ebi-a-GCST90093336	2744	rs17713054	-0.0650931	0.0478937	0.17411	-0.158965	0.0287786	0.93698	0.853026	1.0292
exposure	Neutralising antibody response to interferon beta therapy in multiple sclerosis (antibody titre; all treatment preparations) || id:ebi-a-GCST90093336	GssfJp	ebi-a-GCST90093336	2744	rs17885848	-0.0221739	0.249457	0.92917	-0.511109	0.466761	0.97807	0.59983	1.59482
exposure	Neutralising antibody response to interferon beta therapy in multiple sclerosis (antibody titre; all treatment preparations) || id:ebi-a-GCST90093336	GssfJp	ebi-a-GCST90093336	2744	rs2236645	-0.196199	0.190067	0.301951	-0.568731	0.176334	0.821849	0.566244	1.19284
exposure	Neutralising antibody response to interferon beta therapy in multiple sclerosis (antibody titre; all treatment preparations) || id:ebi-a-GCST90093336	GssfJp	ebi-a-GCST90093336	2744	rs2569703	0.181953	0.188418	0.334201	-0.187346	0.551252	1.19956	0.829156	1.73542
exposure	Neutralising antibody response to interferon beta therapy in multiple sclerosis (antibody titre; all treatment preparations) || id:ebi-a-GCST90093336	GssfJp	ebi-a-GCST90093336	2744	rs2897075	0.119336	0.239808	0.618745	-0.350688	0.58936	1.12675	0.704203	1.80283
exposure	Neutralising antibody response to interferon beta therapy in multiple sclerosis (antibody titre; all treatment preparations) || id:ebi-a-GCST90093336	GssfJp	ebi-a-GCST90093336	2744	rs343320	-0.101796	0.247682	0.681076	-0.587253	0.383661	0.903214	0.555852	1.46765
exposure	Neutralising antibody response to interferon beta therapy in multiple sclerosis (antibody titre; all treatment preparations) || id:ebi-a-GCST90093336	GssfJp	ebi-a-GCST90093336	2744	rs368565	-0.220644	0.194129	0.255712	-0.601136	0.159848	0.802002	0.548188	1.17333
exposure	Neutralising antibody response to interferon beta therapy in multiple sclerosis (antibody titre; all treatment preparations) || id:ebi-a-GCST90093336	GssfJp	ebi-a-GCST90093336	2744	rs41264915	0.0465432	0.163386	0.775746	-0.273693	0.36678	1.04764	0.760565	1.44308
exposure	Neutralising antibody response to interferon beta therapy in multiple sclerosis (antibody titre; all treatment preparations) || id:ebi-a-GCST90093336	GssfJp	ebi-a-GCST90093336	2744	rs550057	0.0845937	0.187132	0.65123	-0.282184	0.451371	1.08827	0.754135	1.57046
exposure	Neutralising antibody response to interferon beta therapy in multiple sclerosis (antibody titre; all treatment preparations) || id:ebi-a-GCST90093336	GssfJp	ebi-a-GCST90093336	2744	rs568035	0.445936	0.280282	0.111605	-0.103418	0.995289	1.56195	0.90175	2.70551
exposure	Neutralising antibody response to interferon beta therapy in multiple sclerosis (antibody titre; all treatment preparations) || id:ebi-a-GCST90093336	GssfJp	ebi-a-GCST90093336	2744	rs60132559	-0.190255	0.232899	0.413985	-0.646737	0.266226	0.826748	0.523752	1.30503
exposure	Neutralising antibody response to interferon beta therapy in multiple sclerosis (antibody titre; all treatment preparations) || id:ebi-a-GCST90093336	GssfJp	ebi-a-GCST90093336	2744	rs61882275	0.168187	0.165807	0.310414	-0.156795	0.493169	1.18316	0.854879	1.6375
exposure	Neutralising antibody response to interferon beta therapy in multiple sclerosis (antibody titre; all treatment preparations) || id:ebi-a-GCST90093336	GssfJp	ebi-a-GCST90093336	2744	rs62056905	-0.44358	0.198444	0.025398	-0.832529	-0.0546304	0.641735	0.434948	0.946835
exposure	Neutralising antibody response to interferon beta therapy in multiple sclerosis (antibody titre; all treatment preparations) || id:ebi-a-GCST90093336	GssfJp	ebi-a-GCST90093336	2744	rs9636867	-0.0842666	0.11308	0.456155	-0.305904	0.137371	0.919186	0.736457	1.14725
exposure	Neutralising antibody response to interferon beta therapy in multiple sclerosis (antibody titre; all treatment preparations) || id:ebi-a-GCST90093336	GssfJp	ebi-a-GCST90093336	2744	All - Inverse variance weighted	-0.0231078	0.028931	0.424452	-0.0798126	0.033597	0.977157	0.923289	1.03417
exposure	Neutralising antibody response to interferon beta therapy in multiple sclerosis (antibody titre; all treatment preparations) || id:ebi-a-GCST90093336	GssfJp	ebi-a-GCST90093336	2744	All - MR Egger	-0.0673692	0.0521089	0.208369	-0.169503	0.0347642	0.93485	0.844085	1.03538
exposure	Neutralising antibody response to interferon beta therapy in multiple sclerosis (antibody titre; all treatment preparations) || id:ebi-a-GCST90093336	5agvGm	ebi-a-GCST90093336	2744	rs1123573	-0.347142	0.28759	0.227405	-0.910818	0.216535	0.706705	0.402195	1.24177
exposure	Neutralising antibody response to interferon beta therapy in multiple sclerosis (antibody titre; all treatment preparations) || id:ebi-a-GCST90093336	5agvGm	ebi-a-GCST90093336	2744	rs117169628	-0.183904	0.276844	0.506507	-0.726518	0.358711	0.832016	0.48359	1.43148
exposure	Neutralising antibody response to interferon beta therapy in multiple sclerosis (antibody titre; all treatment preparations) || id:ebi-a-GCST90093336	5agvGm	ebi-a-GCST90093336	2744	rs12585036	-0.0403159	0.24603	0.869837	-0.522536	0.441904	0.960486	0.593015	1.55567
exposure	Neutralising antibody response to interferon beta therapy in multiple sclerosis (antibody titre; all treatment preparations) || id:ebi-a-GCST90093336	5agvGm	ebi-a-GCST90093336	2744	rs12610495	0.0600216	0.147694	0.684454	-0.229458	0.349501	1.06186	0.794965	1.41836
exposure	Neutralising antibody response to interferon beta therapy in multiple sclerosis (antibody titre; all treatment preparations) || id:ebi-a-GCST90093336	5agvGm	ebi-a-GCST90093336	2744	rs1498399	0.133773	0.30099	0.656721	-0.456167	0.723714	1.14313	0.633708	2.06208
exposure	Neutralising antibody response to interferon beta therapy in multiple sclerosis (antibody titre; all treatment preparations) || id:ebi-a-GCST90093336	5agvGm	ebi-a-GCST90093336	2744	rs1634761	-0.0118207	0.301427	0.968718	-0.602618	0.578977	0.988249	0.547377	1.78421
exposure	Neutralising antibody response to interferon beta therapy in multiple sclerosis (antibody titre; all treatment preparations) || id:ebi-a-GCST90093336	5agvGm	ebi-a-GCST90093336	2744	rs17279437	0.291945	0.279634	0.296474	-0.256138	0.840028	1.33903	0.774035	2.31643
exposure	Neutralising antibody response to interferon beta therapy in multiple sclerosis (antibody titre; all treatment preparations) || id:ebi-a-GCST90093336	5agvGm	ebi-a-GCST90093336	2744	rs17412601	-0.205101	0.307652	0.504985	-0.808099	0.397896	0.814565	0.445705	1.48869
exposure	Neutralising antibody response to interferon beta therapy in multiple sclerosis (antibody titre; all treatment preparations) || id:ebi-a-GCST90093336	5agvGm	ebi-a-GCST90093336	2744	rs17885848	-0.0327257	0.368164	0.92917	-0.754328	0.688877	0.967804	0.470327	1.99148
exposure	Neutralising antibody response to interferon beta therapy in multiple sclerosis (antibody titre; all treatment preparations) || id:ebi-a-GCST90093336	5agvGm	ebi-a-GCST90093336	2744	rs2102497	0.470709	0.358857	0.189625	-0.232651	1.17407	1.60113	0.79243	3.23513
exposure	Neutralising antibody response to interferon beta therapy in multiple sclerosis (antibody titre; all treatment preparations) || id:ebi-a-GCST90093336	5agvGm	ebi-a-GCST90093336	2744	rs2326562	-0.0639807	0.38953	0.869533	-0.827459	0.699498	0.938023	0.437159	2.01274
exposure	Neutralising antibody response to interferon beta therapy in multiple sclerosis (antibody titre; all treatment preparations) || id:ebi-a-GCST90093336	5agvGm	ebi-a-GCST90093336	2744	rs2897075	0.179392	0.360493	0.618745	-0.527174	0.885958	1.19649	0.590271	2.42531
exposure	Neutralising antibody response to interferon beta therapy in multiple sclerosis (antibody titre; all treatment preparations) || id:ebi-a-GCST90093336	5agvGm	ebi-a-GCST90093336	2744	rs3014983	-0.199968	0.346708	0.564099	-0.879515	0.479579	0.818757	0.414984	1.61539
exposure	Neutralising antibody response to interferon beta therapy in multiple sclerosis (antibody titre; all treatment preparations) || id:ebi-a-GCST90093336	5agvGm	ebi-a-GCST90093336	2744	rs41264915	0.0671517	0.23573	0.775746	-0.39488	0.529183	1.06946	0.673761	1.69754
exposure	Neutralising antibody response to interferon beta therapy in multiple sclerosis (antibody titre; all treatment preparations) || id:ebi-a-GCST90093336	5agvGm	ebi-a-GCST90093336	2744	rs4475253	0.441626	0.366017	0.227597	-0.275767	1.15902	1.55523	0.75899	3.18681
exposure	Neutralising antibody response to interferon beta therapy in multiple sclerosis (antibody titre; all treatment preparations) || id:ebi-a-GCST90093336	5agvGm	ebi-a-GCST90093336	2744	rs4767025	0.204109	0.288933	0.479926	-0.3622	0.770417	1.22643	0.696143	2.16067
exposure	Neutralising antibody response to interferon beta therapy in multiple sclerosis (antibody titre; all treatment preparations) || id:ebi-a-GCST90093336	5agvGm	ebi-a-GCST90093336	2744	rs492602	-0.585072	0.367032	0.110923	-1.30446	0.134312	0.557066	0.27132	1.14375
exposure	Neutralising antibody response to interferon beta therapy in multiple sclerosis (antibody titre; all treatment preparations) || id:ebi-a-GCST90093336	5agvGm	ebi-a-GCST90093336	2744	rs5023077	-0.119552	0.30115	0.691379	-0.709806	0.470702	0.887318	0.491739	1.60112
exposure	Neutralising antibody response to interferon beta therapy in multiple sclerosis (antibody titre; all treatment preparations) || id:ebi-a-GCST90093336	5agvGm	ebi-a-GCST90093336	2744	rs61078946	0.30795	0.361506	0.394296	-0.400603	1.0165	1.36063	0.669916	2.76351
exposure	Neutralising antibody response to interferon beta therapy in multiple sclerosis (antibody titre; all treatment preparations) || id:ebi-a-GCST90093336	5agvGm	ebi-a-GCST90093336	2744	rs61882275	0.230538	0.227275	0.310414	-0.214922	0.675997	1.25928	0.806604	1.96599
exposure	Neutralising antibody response to interferon beta therapy in multiple sclerosis (antibody titre; all treatment preparations) || id:ebi-a-GCST90093336	5agvGm	ebi-a-GCST90093336	2744	rs63750417	-0.580844	0.27789	0.0366002	-1.12551	-0.0361802	0.559426	0.324488	0.964467
exposure	Neutralising antibody response to interferon beta therapy in multiple sclerosis (antibody titre; all treatment preparations) || id:ebi-a-GCST90093336	5agvGm	ebi-a-GCST90093336	2744	rs657152	0.123889	0.203817	0.543292	-0.275592	0.523369	1.13189	0.759123	1.6877
exposure	Neutralising antibody response to interferon beta therapy in multiple sclerosis (antibody titre; all treatment preparations) || id:ebi-a-GCST90093336	5agvGm	ebi-a-GCST90093336	2744	rs676314	-0.229599	0.274493	0.402903	-0.767605	0.308407	0.794852	0.464123	1.36125
exposure	Neutralising antibody response to interferon beta therapy in multiple sclerosis (antibody titre; all treatment preparations) || id:ebi-a-GCST90093336	5agvGm	ebi-a-GCST90093336	2744	rs67959919	-0.0980512	0.0736401	0.183027	-0.242386	0.0462834	0.906603	0.784753	1.04737
exposure	Neutralising antibody response to interferon beta therapy in multiple sclerosis (antibody titre; all treatment preparations) || id:ebi-a-GCST90093336	5agvGm	ebi-a-GCST90093336	2744	rs78295726	0.0473178	0.37719	0.900169	-0.691975	0.78661	1.04846	0.500586	2.19594
exposure	Neutralising antibody response to interferon beta therapy in multiple sclerosis (antibody titre; all treatment preparations) || id:ebi-a-GCST90093336	5agvGm	ebi-a-GCST90093336	2744	rs78314212	-0.340984	0.284426	0.230587	-0.898459	0.216492	0.711071	0.407197	1.24171
exposure	Neutralising antibody response to interferon beta therapy in multiple sclerosis (antibody titre; all treatment preparations) || id:ebi-a-GCST90093336	5agvGm	ebi-a-GCST90093336	2744	rs9636867	-0.120867	0.162196	0.456155	-0.438771	0.197037	0.886152	0.644828	1.21779
exposure	Neutralising antibody response to interferon beta therapy in multiple sclerosis (antibody titre; all treatment preparations) || id:ebi-a-GCST90093336	5agvGm	ebi-a-GCST90093336	2744	All - Inverse variance weighted	-0.0456806	0.0428099	0.285946	-0.129588	0.0382267	0.955347	0.878457	1.03897
exposure	Neutralising antibody response to interferon beta therapy in multiple sclerosis (antibody titre; all treatment preparations) || id:ebi-a-GCST90093336	5agvGm	ebi-a-GCST90093336	2744	All - MR Egger	-0.0862856	0.079355	0.287261	-0.241821	0.0692502	0.917332	0.785196	1.0717
exposure	Neutralising antibody response to interferon beta therapy in multiple sclerosis (antibody titre; all treatment preparations) || id:ebi-a-GCST90093336	yGpu2V	ebi-a-GCST90093336	2744	rs10774673	0.532577	0.753908	0.479926	-0.945082	2.01024	1.70332	0.388648	7.46508
exposure	Neutralising antibody response to interferon beta therapy in multiple sclerosis (antibody titre; all treatment preparations) || id:ebi-a-GCST90093336	yGpu2V	ebi-a-GCST90093336	2744	rs1123573	-0.905783	0.750398	0.227405	-2.37656	0.564997	0.404225	0.0928692	1.75944
exposure	Neutralising antibody response to interferon beta therapy in multiple sclerosis (antibody titre; all treatment preparations) || id:ebi-a-GCST90093336	yGpu2V	ebi-a-GCST90093336	2744	rs11264339	0.882277	0.573909	0.124217	-0.242583	2.00714	2.4164	0.784598	7.44199
exposure	Neutralising antibody response to interferon beta therapy in multiple sclerosis (antibody titre; all treatment preparations) || id:ebi-a-GCST90093336	yGpu2V	ebi-a-GCST90093336	2744	rs12610495	0.179744	0.44229	0.684454	-0.687145	1.04663	1.19691	0.50301	2.84804
exposure	Neutralising antibody response to interferon beta therapy in multiple sclerosis (antibody titre; all treatment preparations) || id:ebi-a-GCST90093336	yGpu2V	ebi-a-GCST90093336	2744	rs184781326	0.370907	0.727325	0.610079	-1.05465	1.79646	1.44905	0.348314	6.0283
exposure	Neutralising antibody response to interferon beta therapy in multiple sclerosis (antibody titre; all treatment preparations) || id:ebi-a-GCST90093336	yGpu2V	ebi-a-GCST90093336	2744	rs2260685	0.924458	0.60733	0.127967	-0.265909	2.11482	2.5205	0.766509	8.28813
exposure	Neutralising antibody response to interferon beta therapy in multiple sclerosis (antibody titre; all treatment preparations) || id:ebi-a-GCST90093336	yGpu2V	ebi-a-GCST90093336	2744	rs2290859	-0.277352	0.413077	0.501948	-1.08698	0.532279	0.757788	0.337233	1.70281
exposure	Neutralising antibody response to interferon beta therapy in multiple sclerosis (antibody titre; all treatment preparations) || id:ebi-a-GCST90093336	yGpu2V	ebi-a-GCST90093336	2744	rs2834158	-0.402003	0.510519	0.431025	-1.40262	0.598614	0.668979	0.245952	1.8196
exposure	Neutralising antibody response to interferon beta therapy in multiple sclerosis (antibody titre; all treatment preparations) || id:ebi-a-GCST90093336	yGpu2V	ebi-a-GCST90093336	2744	rs35044562	-0.412564	0.287545	0.151349	-0.976153	0.151024	0.661951	0.376758	1.16302
exposure	Neutralising antibody response to interferon beta therapy in multiple sclerosis (antibody titre; all treatment preparations) || id:ebi-a-GCST90093336	yGpu2V	ebi-a-GCST90093336	2744	rs554833	0.164099	0.227976	0.471644	-0.282734	0.610932	1.17833	0.75372	1.84215
exposure	Neutralising antibody response to interferon beta therapy in multiple sclerosis (antibody titre; all treatment preparations) || id:ebi-a-GCST90093336	yGpu2V	ebi-a-GCST90093336	2744	rs676314	-0.649092	0.776009	0.402903	-2.17007	0.871886	0.52252	0.11417	2.39142
exposure	Neutralising antibody response to interferon beta therapy in multiple sclerosis (antibody titre; all treatment preparations) || id:ebi-a-GCST90093336	yGpu2V	ebi-a-GCST90093336	2744	rs679574	-0.887705	0.560364	0.113158	-1.98602	0.210608	0.411599	0.137241	1.23443
exposure	Neutralising antibody response to interferon beta therapy in multiple sclerosis (antibody titre; all treatment preparations) || id:ebi-a-GCST90093336	yGpu2V	ebi-a-GCST90093336	2744	rs7118388	0.331438	0.757034	0.661523	-1.15235	1.81522	1.39297	0.315894	6.14245
exposure	Neutralising antibody response to interferon beta therapy in multiple sclerosis (antibody titre; all treatment preparations) || id:ebi-a-GCST90093336	yGpu2V	ebi-a-GCST90093336	2744	rs9264740	0.705519	0.702238	0.315054	-0.670867	2.08191	2.0249	0.511265	8.01974
exposure	Neutralising antibody response to interferon beta therapy in multiple sclerosis (antibody titre; all treatment preparations) || id:ebi-a-GCST90093336	yGpu2V	ebi-a-GCST90093336	2744	All - Inverse variance weighted	-0.0115679	0.132773	0.930572	-0.271803	0.248667	0.988499	0.762004	1.28232
exposure	Neutralising antibody response to interferon beta therapy in multiple sclerosis (antibody titre; all treatment preparations) || id:ebi-a-GCST90093336	yGpu2V	ebi-a-GCST90093336	2744	All - MR Egger	-0.137683	0.293797	0.64773	-0.713526	0.43816	0.871375	0.489914	1.54985
exposure	Binding antibody response to interferon beta therapy in multiple sclerosis (antibody levels; IFN<U+03B2>-1a subcutaneous) || id:ebi-a-GCST90093337	cbNNQd	ebi-a-GCST90093337	1146	rs10066378	-0.408613	0.536623	0.446386	-1.46039	0.643167	0.664571	0.232145	1.9025
exposure	Binding antibody response to interferon beta therapy in multiple sclerosis (antibody levels; IFN<U+03B2>-1a subcutaneous) || id:ebi-a-GCST90093337	cbNNQd	ebi-a-GCST90093337	1146	rs10850097	-0.486105	0.492404	0.323541	-1.45122	0.479007	0.615018	0.234285	1.61447
exposure	Binding antibody response to interferon beta therapy in multiple sclerosis (antibody levels; IFN<U+03B2>-1a subcutaneous) || id:ebi-a-GCST90093337	cbNNQd	ebi-a-GCST90093337	1146	rs11208559	-0.34624	0.48181	0.472373	-1.29059	0.598108	0.707343	0.275109	1.81867
exposure	Binding antibody response to interferon beta therapy in multiple sclerosis (antibody levels; IFN<U+03B2>-1a subcutaneous) || id:ebi-a-GCST90093337	cbNNQd	ebi-a-GCST90093337	1146	rs1123573	0.241973	0.400151	0.545374	-0.542322	1.02627	1.27376	0.581397	2.79063
exposure	Binding antibody response to interferon beta therapy in multiple sclerosis (antibody levels; IFN<U+03B2>-1a subcutaneous) || id:ebi-a-GCST90093337	cbNNQd	ebi-a-GCST90093337	1146	rs11614702	0.049334	0.420326	0.906566	-0.774504	0.873172	1.05057	0.460932	2.39449
exposure	Binding antibody response to interferon beta therapy in multiple sclerosis (antibody levels; IFN<U+03B2>-1a subcutaneous) || id:ebi-a-GCST90093337	cbNNQd	ebi-a-GCST90093337	1146	rs117169628	-0.158105	0.375897	0.674041	-0.894863	0.578653	0.85376	0.408664	1.78363
exposure	Binding antibody response to interferon beta therapy in multiple sclerosis (antibody levels; IFN<U+03B2>-1a subcutaneous) || id:ebi-a-GCST90093337	cbNNQd	ebi-a-GCST90093337	1146	rs12534422	0.532561	0.532561	0.317311	-0.511259	1.57638	1.70329	0.59974	4.83741
exposure	Binding antibody response to interferon beta therapy in multiple sclerosis (antibody levels; IFN<U+03B2>-1a subcutaneous) || id:ebi-a-GCST90093337	cbNNQd	ebi-a-GCST90093337	1146	rs12585036	0.323835	0.364138	0.373831	-0.389875	1.03755	1.38242	0.677142	2.82228
exposure	Binding antibody response to interferon beta therapy in multiple sclerosis (antibody levels; IFN<U+03B2>-1a subcutaneous) || id:ebi-a-GCST90093337	cbNNQd	ebi-a-GCST90093337	1146	rs12610495	0.10924	0.194066	0.573503	-0.27113	0.48961	1.11543	0.762517	1.63168
exposure	Binding antibody response to interferon beta therapy in multiple sclerosis (antibody levels; IFN<U+03B2>-1a subcutaneous) || id:ebi-a-GCST90093337	cbNNQd	ebi-a-GCST90093337	1146	rs12614007	0.311262	0.526914	0.554704	-0.72149	1.34401	1.36515	0.486028	3.8344
exposure	Binding antibody response to interferon beta therapy in multiple sclerosis (antibody levels; IFN<U+03B2>-1a subcutaneous) || id:ebi-a-GCST90093337	cbNNQd	ebi-a-GCST90093337	1146	rs17279437	0.400837	0.398513	0.314497	-0.380249	1.18192	1.49307	0.683691	3.26063
exposure	Binding antibody response to interferon beta therapy in multiple sclerosis (antibody levels; IFN<U+03B2>-1a subcutaneous) || id:ebi-a-GCST90093337	cbNNQd	ebi-a-GCST90093337	1146	rs17713054	-0.0932737	0.0968459	0.33549	-0.283092	0.0965442	0.910944	0.753451	1.10136
exposure	Binding antibody response to interferon beta therapy in multiple sclerosis (antibody levels; IFN<U+03B2>-1a subcutaneous) || id:ebi-a-GCST90093337	cbNNQd	ebi-a-GCST90093337	1146	rs17885848	0.500022	0.52774	0.343395	-0.534347	1.53439	1.64876	0.586052	4.6385
exposure	Binding antibody response to interferon beta therapy in multiple sclerosis (antibody levels; IFN<U+03B2>-1a subcutaneous) || id:ebi-a-GCST90093337	cbNNQd	ebi-a-GCST90093337	1146	rs2236645	-0.0635416	0.396856	0.872793	-0.84138	0.714297	0.938435	0.431115	2.04275
exposure	Binding antibody response to interferon beta therapy in multiple sclerosis (antibody levels; IFN<U+03B2>-1a subcutaneous) || id:ebi-a-GCST90093337	cbNNQd	ebi-a-GCST90093337	1146	rs2569703	0.26046	0.385148	0.498876	-0.494431	1.01535	1.29753	0.609918	2.76033
exposure	Binding antibody response to interferon beta therapy in multiple sclerosis (antibody levels; IFN<U+03B2>-1a subcutaneous) || id:ebi-a-GCST90093337	cbNNQd	ebi-a-GCST90093337	1146	rs2897075	0.00795572	0.487572	0.986981	-0.947685	0.963597	1.00799	0.387637	2.62111
exposure	Binding antibody response to interferon beta therapy in multiple sclerosis (antibody levels; IFN<U+03B2>-1a subcutaneous) || id:ebi-a-GCST90093337	cbNNQd	ebi-a-GCST90093337	1146	rs343320	-0.442197	0.533619	0.407288	-1.48809	0.603696	0.642623	0.225804	1.82887
exposure	Binding antibody response to interferon beta therapy in multiple sclerosis (antibody levels; IFN<U+03B2>-1a subcutaneous) || id:ebi-a-GCST90093337	cbNNQd	ebi-a-GCST90093337	1146	rs368565	-0.0662879	0.409091	0.871277	-0.868106	0.73553	0.935861	0.419746	2.08659
exposure	Binding antibody response to interferon beta therapy in multiple sclerosis (antibody levels; IFN<U+03B2>-1a subcutaneous) || id:ebi-a-GCST90093337	cbNNQd	ebi-a-GCST90093337	1146	rs41264915	-0.330166	0.342286	0.334751	-1.00105	0.340716	0.718805	0.367494	1.40595
exposure	Binding antibody response to interferon beta therapy in multiple sclerosis (antibody levels; IFN<U+03B2>-1a subcutaneous) || id:ebi-a-GCST90093337	cbNNQd	ebi-a-GCST90093337	1146	rs550057	1.04332	0.38708	0.00703117	0.284645	1.802	2.83863	1.32929	6.06176
exposure	Binding antibody response to interferon beta therapy in multiple sclerosis (antibody levels; IFN<U+03B2>-1a subcutaneous) || id:ebi-a-GCST90093337	cbNNQd	ebi-a-GCST90093337	1146	rs568035	0.395611	0.593416	0.504985	-0.767484	1.55871	1.48529	0.464179	4.75267
exposure	Binding antibody response to interferon beta therapy in multiple sclerosis (antibody levels; IFN<U+03B2>-1a subcutaneous) || id:ebi-a-GCST90093337	cbNNQd	ebi-a-GCST90093337	1146	rs60132559	0.0874738	0.496414	0.860128	-0.885497	1.06044	1.09141	0.412509	2.88765
exposure	Binding antibody response to interferon beta therapy in multiple sclerosis (antibody levels; IFN<U+03B2>-1a subcutaneous) || id:ebi-a-GCST90093337	cbNNQd	ebi-a-GCST90093337	1146	rs61882275	0.650536	0.340341	0.0559504	-0.0165331	1.3176	1.91657	0.983603	3.73446
exposure	Binding antibody response to interferon beta therapy in multiple sclerosis (antibody levels; IFN<U+03B2>-1a subcutaneous) || id:ebi-a-GCST90093337	cbNNQd	ebi-a-GCST90093337	1146	rs62056905	-1.03735	0.403891	0.0102169	-1.82898	-0.245728	0.354391	0.160577	0.782135
exposure	Binding antibody response to interferon beta therapy in multiple sclerosis (antibody levels; IFN<U+03B2>-1a subcutaneous) || id:ebi-a-GCST90093337	cbNNQd	ebi-a-GCST90093337	1146	rs9636867	-0.59639	0.235947	0.0114829	-1.05885	-0.133935	0.550796	0.346856	0.874647
exposure	Binding antibody response to interferon beta therapy in multiple sclerosis (antibody levels; IFN<U+03B2>-1a subcutaneous) || id:ebi-a-GCST90093337	cbNNQd	ebi-a-GCST90093337	1146	All - Inverse variance weighted	-0.0293191	0.0726115	0.686374	-0.171638	0.112999	0.971107	0.842284	1.11963
exposure	Binding antibody response to interferon beta therapy in multiple sclerosis (antibody levels; IFN<U+03B2>-1a subcutaneous) || id:ebi-a-GCST90093337	cbNNQd	ebi-a-GCST90093337	1146	All - MR Egger	-0.153534	0.125668	0.234178	-0.399843	0.0927747	0.857671	0.670425	1.09721
exposure	Binding antibody response to interferon beta therapy in multiple sclerosis (antibody levels; IFN<U+03B2>-1a subcutaneous) || id:ebi-a-GCST90093337	pXODPn	ebi-a-GCST90093337	1146	rs1123573	0.373286	0.617302	0.545374	-0.836626	1.5832	1.4525	0.43317	4.87051
exposure	Binding antibody response to interferon beta therapy in multiple sclerosis (antibody levels; IFN<U+03B2>-1a subcutaneous) || id:ebi-a-GCST90093337	pXODPn	ebi-a-GCST90093337	1146	rs117169628	-0.246193	0.585327	0.674041	-1.39343	0.901048	0.781771	0.248221	2.46218
exposure	Binding antibody response to interferon beta therapy in multiple sclerosis (antibody levels; IFN<U+03B2>-1a subcutaneous) || id:ebi-a-GCST90093337	pXODPn	ebi-a-GCST90093337	1146	rs12585036	0.473454	0.532377	0.373831	-0.570005	1.51691	1.60553	0.565523	4.55813
exposure	Binding antibody response to interferon beta therapy in multiple sclerosis (antibody levels; IFN<U+03B2>-1a subcutaneous) || id:ebi-a-GCST90093337	pXODPn	ebi-a-GCST90093337	1146	rs12610495	0.178042	0.316293	0.573503	-0.441894	0.797977	1.19487	0.642818	2.22104
exposure	Binding antibody response to interferon beta therapy in multiple sclerosis (antibody levels; IFN<U+03B2>-1a subcutaneous) || id:ebi-a-GCST90093337	pXODPn	ebi-a-GCST90093337	1146	rs1498399	-0.360607	0.639786	0.573002	-1.61459	0.893374	0.697253	0.198973	2.44336
exposure	Binding antibody response to interferon beta therapy in multiple sclerosis (antibody levels; IFN<U+03B2>-1a subcutaneous) || id:ebi-a-GCST90093337	pXODPn	ebi-a-GCST90093337	1146	rs1634761	0.156624	0.630929	0.803946	-1.08	1.39324	1.16956	0.339597	4.0279
exposure	Binding antibody response to interferon beta therapy in multiple sclerosis (antibody levels; IFN<U+03B2>-1a subcutaneous) || id:ebi-a-GCST90093337	pXODPn	ebi-a-GCST90093337	1146	rs17279437	0.606753	0.603236	0.314497	-0.575589	1.7891	1.83447	0.562373	5.98404
exposure	Binding antibody response to interferon beta therapy in multiple sclerosis (antibody levels; IFN<U+03B2>-1a subcutaneous) || id:ebi-a-GCST90093337	pXODPn	ebi-a-GCST90093337	1146	rs17412601	0.0117201	0.647534	0.985559	-1.25745	1.28089	1.01179	0.284379	3.59983
exposure	Binding antibody response to interferon beta therapy in multiple sclerosis (antibody levels; IFN<U+03B2>-1a subcutaneous) || id:ebi-a-GCST90093337	pXODPn	ebi-a-GCST90093337	1146	rs17885848	0.737965	0.778872	0.343395	-0.788625	2.26455	2.09167	0.454469	9.62684
exposure	Binding antibody response to interferon beta therapy in multiple sclerosis (antibody levels; IFN<U+03B2>-1a subcutaneous) || id:ebi-a-GCST90093337	pXODPn	ebi-a-GCST90093337	1146	rs2102497	0.420997	0.754998	0.577109	-1.0588	1.90079	1.52348	0.346872	6.6912
exposure	Binding antibody response to interferon beta therapy in multiple sclerosis (antibody levels; IFN<U+03B2>-1a subcutaneous) || id:ebi-a-GCST90093337	pXODPn	ebi-a-GCST90093337	1146	rs2326562	-1.05192	0.822341	0.200835	-2.66371	0.559869	0.349267	0.0696895	1.75044
exposure	Binding antibody response to interferon beta therapy in multiple sclerosis (antibody levels; IFN<U+03B2>-1a subcutaneous) || id:ebi-a-GCST90093337	pXODPn	ebi-a-GCST90093337	1146	rs2897075	0.0119595	0.732945	0.986981	-1.42461	1.44853	1.01203	0.240602	4.25686
exposure	Binding antibody response to interferon beta therapy in multiple sclerosis (antibody levels; IFN<U+03B2>-1a subcutaneous) || id:ebi-a-GCST90093337	pXODPn	ebi-a-GCST90093337	1146	rs3014983	-0.481938	0.720749	0.503711	-1.89461	0.93073	0.617585	0.150377	2.53636
exposure	Binding antibody response to interferon beta therapy in multiple sclerosis (antibody levels; IFN<U+03B2>-1a subcutaneous) || id:ebi-a-GCST90093337	pXODPn	ebi-a-GCST90093337	1146	rs41264915	-0.476357	0.493844	0.334751	-1.44429	0.491578	0.621042	0.235913	1.63489
exposure	Binding antibody response to interferon beta therapy in multiple sclerosis (antibody levels; IFN<U+03B2>-1a subcutaneous) || id:ebi-a-GCST90093337	pXODPn	ebi-a-GCST90093337	1146	rs4475253	0.505207	0.752655	0.502072	-0.969997	1.98041	1.65733	0.379084	7.24572
exposure	Binding antibody response to interferon beta therapy in multiple sclerosis (antibody levels; IFN<U+03B2>-1a subcutaneous) || id:ebi-a-GCST90093337	pXODPn	ebi-a-GCST90093337	1146	rs4767025	-0.571239	0.622929	0.359131	-1.79218	0.649702	0.564825	0.166597	1.91497
exposure	Binding antibody response to interferon beta therapy in multiple sclerosis (antibody levels; IFN<U+03B2>-1a subcutaneous) || id:ebi-a-GCST90093337	pXODPn	ebi-a-GCST90093337	1146	rs492602	-0.439712	0.775856	0.570888	-1.96039	1.08097	0.644222	0.140804	2.94752
exposure	Binding antibody response to interferon beta therapy in multiple sclerosis (antibody levels; IFN<U+03B2>-1a subcutaneous) || id:ebi-a-GCST90093337	pXODPn	ebi-a-GCST90093337	1146	rs5023077	-0.155872	0.628027	0.803985	-1.3868	1.07506	0.855669	0.249873	2.93017
exposure	Binding antibody response to interferon beta therapy in multiple sclerosis (antibody levels; IFN<U+03B2>-1a subcutaneous) || id:ebi-a-GCST90093337	pXODPn	ebi-a-GCST90093337	1146	rs61078946	1.12357	0.764296	0.141542	-0.374449	2.62159	3.07582	0.687668	13.7576
exposure	Binding antibody response to interferon beta therapy in multiple sclerosis (antibody levels; IFN<U+03B2>-1a subcutaneous) || id:ebi-a-GCST90093337	pXODPn	ebi-a-GCST90093337	1146	rs61882275	0.891702	0.466512	0.0559504	-0.0226623	1.80607	2.43928	0.977593	6.08645
exposure	Binding antibody response to interferon beta therapy in multiple sclerosis (antibody levels; IFN<U+03B2>-1a subcutaneous) || id:ebi-a-GCST90093337	pXODPn	ebi-a-GCST90093337	1146	rs63750417	-1.39926	0.565587	0.0133614	-2.50781	-0.290705	0.24678	0.0814466	0.747736
exposure	Binding antibody response to interferon beta therapy in multiple sclerosis (antibody levels; IFN<U+03B2>-1a subcutaneous) || id:ebi-a-GCST90093337	pXODPn	ebi-a-GCST90093337	1146	rs657152	0.853232	0.430612	0.0475421	0.00923169	1.69723	2.34722	1.00927	5.45882
exposure	Binding antibody response to interferon beta therapy in multiple sclerosis (antibody levels; IFN<U+03B2>-1a subcutaneous) || id:ebi-a-GCST90093337	pXODPn	ebi-a-GCST90093337	1146	rs676314	0.20138	0.581052	0.728908	-0.937482	1.34024	1.22309	0.391613	3.81997
exposure	Binding antibody response to interferon beta therapy in multiple sclerosis (antibody levels; IFN<U+03B2>-1a subcutaneous) || id:ebi-a-GCST90093337	pXODPn	ebi-a-GCST90093337	1146	rs67959919	-0.143008	0.148908	0.336863	-0.434867	0.148851	0.866747	0.647351	1.1605
exposure	Binding antibody response to interferon beta therapy in multiple sclerosis (antibody levels; IFN<U+03B2>-1a subcutaneous) || id:ebi-a-GCST90093337	pXODPn	ebi-a-GCST90093337	1146	rs78295726	0.489401	0.823329	0.552233	-1.12432	2.10313	1.63134	0.324872	8.19173
exposure	Binding antibody response to interferon beta therapy in multiple sclerosis (antibody levels; IFN<U+03B2>-1a subcutaneous) || id:ebi-a-GCST90093337	pXODPn	ebi-a-GCST90093337	1146	rs78314212	-0.140164	0.596721	0.814294	-1.30974	1.02941	0.869216	0.269891	2.79941
exposure	Binding antibody response to interferon beta therapy in multiple sclerosis (antibody levels; IFN<U+03B2>-1a subcutaneous) || id:ebi-a-GCST90093337	pXODPn	ebi-a-GCST90093337	1146	rs9636867	-0.855427	0.338428	0.0114829	-1.51875	-0.192109	0.425101	0.218986	0.825217
exposure	Binding antibody response to interferon beta therapy in multiple sclerosis (antibody levels; IFN<U+03B2>-1a subcutaneous) || id:ebi-a-GCST90093337	pXODPn	ebi-a-GCST90093337	1146	All - Inverse variance weighted	-0.0474166	0.0992382	0.632788	-0.241923	0.14709	0.95369	0.785116	1.15846
exposure	Binding antibody response to interferon beta therapy in multiple sclerosis (antibody levels; IFN<U+03B2>-1a subcutaneous) || id:ebi-a-GCST90093337	pXODPn	ebi-a-GCST90093337	1146	All - MR Egger	-0.165358	0.181947	0.372121	-0.521973	0.191258	0.84759	0.593348	1.21077
exposure	Binding antibody response to interferon beta therapy in multiple sclerosis (antibody levels; IFN<U+03B2>-1a subcutaneous) || id:ebi-a-GCST90093337	jhT0xv	ebi-a-GCST90093337	1146	rs10774673	-1.47669	1.6254	0.363608	-4.66247	1.70909	0.228392	0.0094431	5.52392
exposure	Binding antibody response to interferon beta therapy in multiple sclerosis (antibody levels; IFN<U+03B2>-1a subcutaneous) || id:ebi-a-GCST90093337	jhT0xv	ebi-a-GCST90093337	1146	rs1123573	0.974001	1.6107	0.545374	-2.18298	4.13098	2.64852	0.112706	62.2388
exposure	Binding antibody response to interferon beta therapy in multiple sclerosis (antibody levels; IFN<U+03B2>-1a subcutaneous) || id:ebi-a-GCST90093337	jhT0xv	ebi-a-GCST90093337	1146	rs11264339	0.422579	1.1935	0.723289	-1.91668	2.76184	1.52589	0.147094	15.829
exposure	Binding antibody response to interferon beta therapy in multiple sclerosis (antibody levels; IFN<U+03B2>-1a subcutaneous) || id:ebi-a-GCST90093337	jhT0xv	ebi-a-GCST90093337	1146	rs12610495	0.533172	0.947188	0.573503	-1.32332	2.38966	1.70433	0.266251	10.9098
exposure	Binding antibody response to interferon beta therapy in multiple sclerosis (antibody levels; IFN<U+03B2>-1a subcutaneous) || id:ebi-a-GCST90093337	jhT0xv	ebi-a-GCST90093337	1146	rs184781326	-0.749058	1.55897	0.630884	-3.80464	2.30652	0.472812	0.0222673	10.0394
exposure	Binding antibody response to interferon beta therapy in multiple sclerosis (antibody levels; IFN<U+03B2>-1a subcutaneous) || id:ebi-a-GCST90093337	jhT0xv	ebi-a-GCST90093337	1146	rs2260685	0.212416	1.25654	0.865759	-2.25041	2.67524	1.23666	0.105356	14.5159
exposure	Binding antibody response to interferon beta therapy in multiple sclerosis (antibody levels; IFN<U+03B2>-1a subcutaneous) || id:ebi-a-GCST90093337	jhT0xv	ebi-a-GCST90093337	1146	rs2290859	0.00983516	0.869428	0.990974	-1.69424	1.71391	1.00988	0.183738	5.55065
exposure	Binding antibody response to interferon beta therapy in multiple sclerosis (antibody levels; IFN<U+03B2>-1a subcutaneous) || id:ebi-a-GCST90093337	jhT0xv	ebi-a-GCST90093337	1146	rs2834158	-2.83621	1.06543	0.00776693	-4.92446	-0.747971	0.0586472	0.00726666	0.473326
exposure	Binding antibody response to interferon beta therapy in multiple sclerosis (antibody levels; IFN<U+03B2>-1a subcutaneous) || id:ebi-a-GCST90093337	jhT0xv	ebi-a-GCST90093337	1146	rs35044562	-0.639944	0.586029	0.274833	-1.78856	0.508673	0.527322	0.167201	1.66308
exposure	Binding antibody response to interferon beta therapy in multiple sclerosis (antibody levels; IFN<U+03B2>-1a subcutaneous) || id:ebi-a-GCST90093337	jhT0xv	ebi-a-GCST90093337	1146	rs554833	1.0694	0.477979	0.025265	0.132557	2.00623	2.91362	1.14174	7.43526
exposure	Binding antibody response to interferon beta therapy in multiple sclerosis (antibody levels; IFN<U+03B2>-1a subcutaneous) || id:ebi-a-GCST90093337	jhT0xv	ebi-a-GCST90093337	1146	rs676314	0.569315	1.64267	0.728908	-2.65032	3.78895	1.76706	0.0706283	44.2102
exposure	Binding antibody response to interferon beta therapy in multiple sclerosis (antibody levels; IFN<U+03B2>-1a subcutaneous) || id:ebi-a-GCST90093337	jhT0xv	ebi-a-GCST90093337	1146	rs679574	-0.674101	1.18453	0.569297	-2.99578	1.64758	0.509614	0.0499974	5.1944
exposure	Binding antibody response to interferon beta therapy in multiple sclerosis (antibody levels; IFN<U+03B2>-1a subcutaneous) || id:ebi-a-GCST90093337	jhT0xv	ebi-a-GCST90093337	1146	rs7118388	1.58939	1.57056	0.311543	-1.48891	4.6677	4.90078	0.225619	106.452
exposure	Binding antibody response to interferon beta therapy in multiple sclerosis (antibody levels; IFN<U+03B2>-1a subcutaneous) || id:ebi-a-GCST90093337	jhT0xv	ebi-a-GCST90093337	1146	All - Inverse variance weighted	0.0849283	0.307185	0.782185	-0.517155	0.687012	1.08864	0.596214	1.98777
exposure	Binding antibody response to interferon beta therapy in multiple sclerosis (antibody levels; IFN<U+03B2>-1a subcutaneous) || id:ebi-a-GCST90093337	jhT0xv	ebi-a-GCST90093337	1146	All - MR Egger	0.260714	0.678838	0.708255	-1.06981	1.59124	1.29786	0.343074	4.90982
exposure	Binding antibody response to interferon beta therapy in multiple sclerosis (antibody levels; IFN<U+03B2>-1a intramuscular) || id:ebi-a-GCST90093338	T9rOuw	ebi-a-GCST90093338	592	rs10066378	1.51238	0.78586	0.0542935	-0.0279078	3.05266	4.5375	0.972478	21.1716
exposure	Binding antibody response to interferon beta therapy in multiple sclerosis (antibody levels; IFN<U+03B2>-1a intramuscular) || id:ebi-a-GCST90093338	T9rOuw	ebi-a-GCST90093338	592	rs10850097	0.140687	0.660388	0.831298	-1.15367	1.43505	1.15106	0.315476	4.19985
exposure	Binding antibody response to interferon beta therapy in multiple sclerosis (antibody levels; IFN<U+03B2>-1a intramuscular) || id:ebi-a-GCST90093338	T9rOuw	ebi-a-GCST90093338	592	rs11208559	0.6008	0.66127	0.363585	-0.695289	1.89689	1.82358	0.49893	6.66513
exposure	Binding antibody response to interferon beta therapy in multiple sclerosis (antibody levels; IFN<U+03B2>-1a intramuscular) || id:ebi-a-GCST90093338	T9rOuw	ebi-a-GCST90093338	592	rs1123573	0.265512	0.545146	0.626225	-0.802975	1.334	1.3041	0.447994	3.79619
exposure	Binding antibody response to interferon beta therapy in multiple sclerosis (antibody levels; IFN<U+03B2>-1a intramuscular) || id:ebi-a-GCST90093338	T9rOuw	ebi-a-GCST90093338	592	rs1128175	0.105179	0.531474	0.843122	-0.93651	1.14687	1.11091	0.391994	3.14832
exposure	Binding antibody response to interferon beta therapy in multiple sclerosis (antibody levels; IFN<U+03B2>-1a intramuscular) || id:ebi-a-GCST90093338	T9rOuw	ebi-a-GCST90093338	592	rs11614702	-0.342378	0.574248	0.551028	-1.4679	0.783148	0.71008	0.230408	2.18835
exposure	Binding antibody response to interferon beta therapy in multiple sclerosis (antibody levels; IFN<U+03B2>-1a intramuscular) || id:ebi-a-GCST90093338	T9rOuw	ebi-a-GCST90093338	592	rs117169628	-0.637501	0.515588	0.21629	-1.64805	0.373052	0.528612	0.192424	1.45216
exposure	Binding antibody response to interferon beta therapy in multiple sclerosis (antibody levels; IFN<U+03B2>-1a intramuscular) || id:ebi-a-GCST90093338	T9rOuw	ebi-a-GCST90093338	592	rs12534422	-0.186863	0.828039	0.821458	-1.80982	1.43609	0.829557	0.163684	4.20424
exposure	Binding antibody response to interferon beta therapy in multiple sclerosis (antibody levels; IFN<U+03B2>-1a intramuscular) || id:ebi-a-GCST90093338	T9rOuw	ebi-a-GCST90093338	592	rs12585036	-0.591105	0.496359	0.233699	-1.56397	0.381758	0.553715	0.209304	1.46486
exposure	Binding antibody response to interferon beta therapy in multiple sclerosis (antibody levels; IFN<U+03B2>-1a intramuscular) || id:ebi-a-GCST90093338	T9rOuw	ebi-a-GCST90093338	592	rs12610495	-0.143998	0.260272	0.580086	-0.654132	0.366136	0.865889	0.519893	1.44215
exposure	Binding antibody response to interferon beta therapy in multiple sclerosis (antibody levels; IFN<U+03B2>-1a intramuscular) || id:ebi-a-GCST90093338	T9rOuw	ebi-a-GCST90093338	592	rs12614007	-0.588529	0.731943	0.42136	-2.02314	0.846079	0.555143	0.13224	2.33049
exposure	Binding antibody response to interferon beta therapy in multiple sclerosis (antibody levels; IFN<U+03B2>-1a intramuscular) || id:ebi-a-GCST90093338	T9rOuw	ebi-a-GCST90093338	592	rs17279437	-0.497851	0.534449	0.351584	-1.54537	0.549669	0.607836	0.213233	1.73268
exposure	Binding antibody response to interferon beta therapy in multiple sclerosis (antibody levels; IFN<U+03B2>-1a intramuscular) || id:ebi-a-GCST90093338	T9rOuw	ebi-a-GCST90093338	592	rs17713054	0.00608594	0.141697	0.965741	-0.27164	0.283811	1.0061	0.762129	1.32818
exposure	Binding antibody response to interferon beta therapy in multiple sclerosis (antibody levels; IFN<U+03B2>-1a intramuscular) || id:ebi-a-GCST90093338	T9rOuw	ebi-a-GCST90093338	592	rs17885848	-0.4335	0.721761	0.548097	-1.84815	0.981152	0.648236	0.157528	2.66753
exposure	Binding antibody response to interferon beta therapy in multiple sclerosis (antibody levels; IFN<U+03B2>-1a intramuscular) || id:ebi-a-GCST90093338	T9rOuw	ebi-a-GCST90093338	592	rs2236645	-0.809877	0.58358	0.165206	-1.95369	0.333939	0.444913	0.14175	1.39646
exposure	Binding antibody response to interferon beta therapy in multiple sclerosis (antibody levels; IFN<U+03B2>-1a intramuscular) || id:ebi-a-GCST90093338	T9rOuw	ebi-a-GCST90093338	592	rs2569703	-0.628059	0.568948	0.269638	-1.7432	0.487079	0.533626	0.17496	1.62755
exposure	Binding antibody response to interferon beta therapy in multiple sclerosis (antibody levels; IFN<U+03B2>-1a intramuscular) || id:ebi-a-GCST90093338	T9rOuw	ebi-a-GCST90093338	592	rs2897075	1.03652	0.733063	0.157376	-0.400286	2.47332	2.81938	0.670128	11.8618
exposure	Binding antibody response to interferon beta therapy in multiple sclerosis (antibody levels; IFN<U+03B2>-1a intramuscular) || id:ebi-a-GCST90093338	T9rOuw	ebi-a-GCST90093338	592	rs343320	-0.436361	0.739804	0.555302	-1.88638	1.01365	0.646384	0.15162	2.75565
exposure	Binding antibody response to interferon beta therapy in multiple sclerosis (antibody levels; IFN<U+03B2>-1a intramuscular) || id:ebi-a-GCST90093338	T9rOuw	ebi-a-GCST90093338	592	rs368565	-0.371212	0.571023	0.515639	-1.49042	0.747992	0.689898	0.225279	2.11275
exposure	Binding antibody response to interferon beta therapy in multiple sclerosis (antibody levels; IFN<U+03B2>-1a intramuscular) || id:ebi-a-GCST90093338	T9rOuw	ebi-a-GCST90093338	592	rs41264915	0.101813	0.487249	0.834483	-0.853195	1.05682	1.10718	0.426052	2.87721
exposure	Binding antibody response to interferon beta therapy in multiple sclerosis (antibody levels; IFN<U+03B2>-1a intramuscular) || id:ebi-a-GCST90093338	T9rOuw	ebi-a-GCST90093338	592	rs550057	0.0837392	0.569939	0.88319	-1.03334	1.20082	1.08735	0.355816	3.32284
exposure	Binding antibody response to interferon beta therapy in multiple sclerosis (antibody levels; IFN<U+03B2>-1a intramuscular) || id:ebi-a-GCST90093338	T9rOuw	ebi-a-GCST90093338	592	rs568035	0.807996	0.81848	0.323549	-0.796226	2.41222	2.24341	0.451028	11.1587
exposure	Binding antibody response to interferon beta therapy in multiple sclerosis (antibody levels; IFN<U+03B2>-1a intramuscular) || id:ebi-a-GCST90093338	T9rOuw	ebi-a-GCST90093338	592	rs60132559	0.20119	0.695416	0.772346	-1.16183	1.56421	1.22286	0.312914	4.77888
exposure	Binding antibody response to interferon beta therapy in multiple sclerosis (antibody levels; IFN<U+03B2>-1a intramuscular) || id:ebi-a-GCST90093338	T9rOuw	ebi-a-GCST90093338	592	rs61882275	0.436335	0.491075	0.374256	-0.526172	1.39884	1.54703	0.590862	4.05051
exposure	Binding antibody response to interferon beta therapy in multiple sclerosis (antibody levels; IFN<U+03B2>-1a intramuscular) || id:ebi-a-GCST90093338	T9rOuw	ebi-a-GCST90093338	592	rs62056905	-0.270817	0.599222	0.651306	-1.44529	0.903658	0.762756	0.235677	2.46862
exposure	Binding antibody response to interferon beta therapy in multiple sclerosis (antibody levels; IFN<U+03B2>-1a intramuscular) || id:ebi-a-GCST90093338	T9rOuw	ebi-a-GCST90093338	592	rs9636867	-0.0456671	0.332174	0.890652	-0.696727	0.605393	0.95536	0.498213	1.83197
exposure	Binding antibody response to interferon beta therapy in multiple sclerosis (antibody levels; IFN<U+03B2>-1a intramuscular) || id:ebi-a-GCST90093338	T9rOuw	ebi-a-GCST90093338	592	All - Inverse variance weighted	-0.0552847	0.0854678	0.517731	-0.222802	0.112232	0.946216	0.800274	1.11877
exposure	Binding antibody response to interferon beta therapy in multiple sclerosis (antibody levels; IFN<U+03B2>-1a intramuscular) || id:ebi-a-GCST90093338	T9rOuw	ebi-a-GCST90093338	592	All - MR Egger	-0.0578601	0.153966	0.710368	-0.359633	0.243913	0.943782	0.697932	1.27623
exposure	Binding antibody response to interferon beta therapy in multiple sclerosis (antibody levels; IFN<U+03B2>-1a intramuscular) || id:ebi-a-GCST90093338	25lsOu	ebi-a-GCST90093338	592	rs1123573	0.409598	0.840983	0.626225	-1.23873	2.05792	1.50621	0.289752	7.8297
exposure	Binding antibody response to interferon beta therapy in multiple sclerosis (antibody levels; IFN<U+03B2>-1a intramuscular) || id:ebi-a-GCST90093338	25lsOu	ebi-a-GCST90093338	592	rs117169628	-0.992683	0.802848	0.21629	-2.56626	0.580898	0.370581	0.076822	1.78764
exposure	Binding antibody response to interferon beta therapy in multiple sclerosis (antibody levels; IFN<U+03B2>-1a intramuscular) || id:ebi-a-GCST90093338	25lsOu	ebi-a-GCST90093338	592	rs12585036	-0.864208	0.725686	0.233699	-2.28655	0.558138	0.421385	0.101616	1.74742
exposure	Binding antibody response to interferon beta therapy in multiple sclerosis (antibody levels; IFN<U+03B2>-1a intramuscular) || id:ebi-a-GCST90093338	25lsOu	ebi-a-GCST90093338	592	rs12610495	-0.234691	0.424197	0.580086	-1.06612	0.596736	0.790815	0.344343	1.81618
exposure	Binding antibody response to interferon beta therapy in multiple sclerosis (antibody levels; IFN<U+03B2>-1a intramuscular) || id:ebi-a-GCST90093338	25lsOu	ebi-a-GCST90093338	592	rs1498399	-0.789554	0.879706	0.369441	-2.51378	0.934669	0.454047	0.0809619	2.54637
exposure	Binding antibody response to interferon beta therapy in multiple sclerosis (antibody levels; IFN<U+03B2>-1a intramuscular) || id:ebi-a-GCST90093338	25lsOu	ebi-a-GCST90093338	592	rs1634761	-1.16581	0.886551	0.18851	-2.90345	0.571825	0.311669	0.0548335	1.7715
exposure	Binding antibody response to interferon beta therapy in multiple sclerosis (antibody levels; IFN<U+03B2>-1a intramuscular) || id:ebi-a-GCST90093338	25lsOu	ebi-a-GCST90093338	592	rs17279437	-0.753605	0.809005	0.351584	-2.33925	0.832044	0.470667	0.0963995	2.29801
exposure	Binding antibody response to interferon beta therapy in multiple sclerosis (antibody levels; IFN<U+03B2>-1a intramuscular) || id:ebi-a-GCST90093338	25lsOu	ebi-a-GCST90093338	592	rs17412601	0.216821	0.89512	0.808605	-1.53761	1.97126	1.24212	0.214893	7.17969
exposure	Binding antibody response to interferon beta therapy in multiple sclerosis (antibody levels; IFN<U+03B2>-1a intramuscular) || id:ebi-a-GCST90093338	25lsOu	ebi-a-GCST90093338	592	rs17885848	-0.639788	1.06522	0.548097	-2.72762	1.44805	0.527404	0.0653744	4.2548
exposure	Binding antibody response to interferon beta therapy in multiple sclerosis (antibody levels; IFN<U+03B2>-1a intramuscular) || id:ebi-a-GCST90093338	25lsOu	ebi-a-GCST90093338	592	rs2102497	0.689752	1.04706	0.510054	-1.36248	2.74198	1.99322	0.256026	15.5177
exposure	Binding antibody response to interferon beta therapy in multiple sclerosis (antibody levels; IFN<U+03B2>-1a intramuscular) || id:ebi-a-GCST90093338	25lsOu	ebi-a-GCST90093338	592	rs2326562	0.415875	1.17047	0.722361	-1.87825	2.71	1.5157	0.152858	15.0292
exposure	Binding antibody response to interferon beta therapy in multiple sclerosis (antibody levels; IFN<U+03B2>-1a intramuscular) || id:ebi-a-GCST90093338	25lsOu	ebi-a-GCST90093338	592	rs2897075	1.55815	1.10198	0.157376	-0.601732	3.71803	4.75002	0.547862	41.1832
exposure	Binding antibody response to interferon beta therapy in multiple sclerosis (antibody levels; IFN<U+03B2>-1a intramuscular) || id:ebi-a-GCST90093338	25lsOu	ebi-a-GCST90093338	592	rs3014983	0.804189	1.00128	0.421882	-1.15832	2.7667	2.23488	0.314013	15.906
exposure	Binding antibody response to interferon beta therapy in multiple sclerosis (antibody levels; IFN<U+03B2>-1a intramuscular) || id:ebi-a-GCST90093338	25lsOu	ebi-a-GCST90093338	592	rs41264915	0.146894	0.702994	0.834483	-1.23097	1.52476	1.15823	0.292008	4.59405
exposure	Binding antibody response to interferon beta therapy in multiple sclerosis (antibody levels; IFN<U+03B2>-1a intramuscular) || id:ebi-a-GCST90093338	25lsOu	ebi-a-GCST90093338	592	rs4475253	-0.0549885	1.11008	0.960492	-2.23075	2.12077	0.946496	0.107448	8.33754
exposure	Binding antibody response to interferon beta therapy in multiple sclerosis (antibody levels; IFN<U+03B2>-1a intramuscular) || id:ebi-a-GCST90093338	25lsOu	ebi-a-GCST90093338	592	rs4767025	0.234592	0.833665	0.778404	-1.39939	1.86858	1.26439	0.246747	6.47906
exposure	Binding antibody response to interferon beta therapy in multiple sclerosis (antibody levels; IFN<U+03B2>-1a intramuscular) || id:ebi-a-GCST90093338	25lsOu	ebi-a-GCST90093338	592	rs492602	-2.2458	1.05022	0.0324836	-4.30424	-0.187368	0.105843	0.0135112	0.829138
exposure	Binding antibody response to interferon beta therapy in multiple sclerosis (antibody levels; IFN<U+03B2>-1a intramuscular) || id:ebi-a-GCST90093338	25lsOu	ebi-a-GCST90093338	592	rs5023077	0.0544794	0.897397	0.951592	-1.70442	1.81338	1.05599	0.181878	6.13112
exposure	Binding antibody response to interferon beta therapy in multiple sclerosis (antibody levels; IFN<U+03B2>-1a intramuscular) || id:ebi-a-GCST90093338	25lsOu	ebi-a-GCST90093338	592	rs61078946	0.738633	1.07001	0.490004	-1.35859	2.83586	2.09307	0.257022	17.0451
exposure	Binding antibody response to interferon beta therapy in multiple sclerosis (antibody levels; IFN<U+03B2>-1a intramuscular) || id:ebi-a-GCST90093338	25lsOu	ebi-a-GCST90093338	592	rs61882275	0.598093	0.673126	0.374256	-0.721234	1.91742	1.81865	0.486152	6.80338
exposure	Binding antibody response to interferon beta therapy in multiple sclerosis (antibody levels; IFN<U+03B2>-1a intramuscular) || id:ebi-a-GCST90093338	25lsOu	ebi-a-GCST90093338	592	rs63750417	-0.371609	0.841298	0.658699	-2.02055	1.27733	0.689624	0.132582	3.58706
exposure	Binding antibody response to interferon beta therapy in multiple sclerosis (antibody levels; IFN<U+03B2>-1a intramuscular) || id:ebi-a-GCST90093338	25lsOu	ebi-a-GCST90093338	592	rs657152	-0.393646	0.616445	0.5231	-1.60188	0.814587	0.674593	0.201518	2.25824
exposure	Binding antibody response to interferon beta therapy in multiple sclerosis (antibody levels; IFN<U+03B2>-1a intramuscular) || id:ebi-a-GCST90093338	25lsOu	ebi-a-GCST90093338	592	rs676314	0.132116	0.81963	0.871944	-1.47436	1.73859	1.14124	0.228925	5.68932
exposure	Binding antibody response to interferon beta therapy in multiple sclerosis (antibody levels; IFN<U+03B2>-1a intramuscular) || id:ebi-a-GCST90093338	25lsOu	ebi-a-GCST90093338	592	rs67959919	0.00895073	0.217869	0.96723	-0.418072	0.435974	1.00899	0.658315	1.54647
exposure	Binding antibody response to interferon beta therapy in multiple sclerosis (antibody levels; IFN<U+03B2>-1a intramuscular) || id:ebi-a-GCST90093338	25lsOu	ebi-a-GCST90093338	592	rs78295726	-0.351503	1.07073	0.742698	-2.45014	1.74713	0.703629	0.0862815	5.73813
exposure	Binding antibody response to interferon beta therapy in multiple sclerosis (antibody levels; IFN<U+03B2>-1a intramuscular) || id:ebi-a-GCST90093338	25lsOu	ebi-a-GCST90093338	592	rs78314212	-1.43279	0.870492	0.0997738	-3.13895	0.273377	0.238643	0.0433282	1.3144
exposure	Binding antibody response to interferon beta therapy in multiple sclerosis (antibody levels; IFN<U+03B2>-1a intramuscular) || id:ebi-a-GCST90093338	25lsOu	ebi-a-GCST90093338	592	rs9636867	-0.0655022	0.47645	0.890652	-0.999345	0.868341	0.936597	0.36812	2.38295
exposure	Binding antibody response to interferon beta therapy in multiple sclerosis (antibody levels; IFN<U+03B2>-1a intramuscular) || id:ebi-a-GCST90093338	25lsOu	ebi-a-GCST90093338	592	All - Inverse variance weighted	-0.125965	0.126182	0.318146	-0.373282	0.121353	0.881646	0.688471	1.12902
exposure	Binding antibody response to interferon beta therapy in multiple sclerosis (antibody levels; IFN<U+03B2>-1a intramuscular) || id:ebi-a-GCST90093338	25lsOu	ebi-a-GCST90093338	592	All - MR Egger	-0.0527176	0.234378	0.823866	-0.512099	0.406664	0.948648	0.599237	1.5018
exposure	Binding antibody response to interferon beta therapy in multiple sclerosis (antibody levels; IFN<U+03B2>-1a intramuscular) || id:ebi-a-GCST90093338	cRC8jS	ebi-a-GCST90093338	592	rs10774673	0.615576	2.17527	0.777185	-3.64795	4.8791	1.85072	0.0260446	131.512
exposure	Binding antibody response to interferon beta therapy in multiple sclerosis (antibody levels; IFN<U+03B2>-1a intramuscular) || id:ebi-a-GCST90093338	cRC8jS	ebi-a-GCST90093338	592	rs1123573	1.06875	2.19435	0.626225	-3.23217	5.36967	2.91173	0.0394718	214.791
exposure	Binding antibody response to interferon beta therapy in multiple sclerosis (antibody levels; IFN<U+03B2>-1a intramuscular) || id:ebi-a-GCST90093338	cRC8jS	ebi-a-GCST90093338	592	rs11264339	0.696685	1.72173	0.68574	-2.6779	4.07127	2.00709	0.0687075	58.6312
exposure	Binding antibody response to interferon beta therapy in multiple sclerosis (antibody levels; IFN<U+03B2>-1a intramuscular) || id:ebi-a-GCST90093338	cRC8jS	ebi-a-GCST90093338	592	rs12610495	-0.702817	1.27032	0.580086	-3.19265	1.78701	0.495188	0.041063	5.97159
exposure	Binding antibody response to interferon beta therapy in multiple sclerosis (antibody levels; IFN<U+03B2>-1a intramuscular) || id:ebi-a-GCST90093338	cRC8jS	ebi-a-GCST90093338	592	rs184781326	1.96465	2.07911	0.344686	-2.1104	6.0397	7.1324	0.121189	419.767
exposure	Binding antibody response to interferon beta therapy in multiple sclerosis (antibody levels; IFN<U+03B2>-1a intramuscular) || id:ebi-a-GCST90093338	cRC8jS	ebi-a-GCST90093338	592	rs2260685	2.13014	1.85789	0.251573	-1.51132	5.77161	8.41606	0.220618	321.054
exposure	Binding antibody response to interferon beta therapy in multiple sclerosis (antibody levels; IFN<U+03B2>-1a intramuscular) || id:ebi-a-GCST90093338	cRC8jS	ebi-a-GCST90093338	592	rs2290859	0.289154	1.20186	0.809874	-2.06649	2.64479	1.3353	0.12663	14.0805
exposure	Binding antibody response to interferon beta therapy in multiple sclerosis (antibody levels; IFN<U+03B2>-1a intramuscular) || id:ebi-a-GCST90093338	cRC8jS	ebi-a-GCST90093338	592	rs2834158	-0.0961847	1.50689	0.949106	-3.0497	2.85733	0.908296	0.0473734	17.4149
exposure	Binding antibody response to interferon beta therapy in multiple sclerosis (antibody levels; IFN<U+03B2>-1a intramuscular) || id:ebi-a-GCST90093338	cRC8jS	ebi-a-GCST90093338	592	rs35044562	0.0148461	0.844663	0.985977	-1.64069	1.67039	1.01496	0.193845	5.31422
exposure	Binding antibody response to interferon beta therapy in multiple sclerosis (antibody levels; IFN<U+03B2>-1a intramuscular) || id:ebi-a-GCST90093338	cRC8jS	ebi-a-GCST90093338	592	rs554833	-0.19824	0.688334	0.773347	-1.54737	1.15089	0.820173	0.212806	3.16102
exposure	Binding antibody response to interferon beta therapy in multiple sclerosis (antibody levels; IFN<U+03B2>-1a intramuscular) || id:ebi-a-GCST90093338	cRC8jS	ebi-a-GCST90093338	592	rs676314	0.3735	2.31715	0.871944	-4.16811	4.91511	1.45281	0.0154815	136.334
exposure	Binding antibody response to interferon beta therapy in multiple sclerosis (antibody levels; IFN<U+03B2>-1a intramuscular) || id:ebi-a-GCST90093338	cRC8jS	ebi-a-GCST90093338	592	rs679574	-3.40102	1.60342	0.0339128	-6.54372	-0.258322	0.0333392	0.00143913	0.772346
exposure	Binding antibody response to interferon beta therapy in multiple sclerosis (antibody levels; IFN<U+03B2>-1a intramuscular) || id:ebi-a-GCST90093338	cRC8jS	ebi-a-GCST90093338	592	rs7118388	1.37471	2.24097	0.539582	-3.01759	5.76701	3.95394	0.048919	319.582
exposure	Binding antibody response to interferon beta therapy in multiple sclerosis (antibody levels; IFN<U+03B2>-1a intramuscular) || id:ebi-a-GCST90093338	cRC8jS	ebi-a-GCST90093338	592	rs9264740	-0.695675	2.1625	0.74768	-4.93417	3.54282	0.498738	0.00719641	34.5644
exposure	Binding antibody response to interferon beta therapy in multiple sclerosis (antibody levels; IFN<U+03B2>-1a intramuscular) || id:ebi-a-GCST90093338	cRC8jS	ebi-a-GCST90093338	592	All - Inverse variance weighted	-0.0192473	0.364416	0.957878	-0.733503	0.695009	0.980937	0.480224	2.00373
exposure	Binding antibody response to interferon beta therapy in multiple sclerosis (antibody levels; IFN<U+03B2>-1a intramuscular) || id:ebi-a-GCST90093338	cRC8jS	ebi-a-GCST90093338	592	All - MR Egger	-0.234415	0.785345	0.770438	-1.77369	1.30486	0.791034	0.169705	3.68718
exposure	Binding antibody response to interferon beta therapy in multiple sclerosis (antibody levels; IFN<U+03B2>-1a subcutaneous and intramuscular) || id:ebi-a-GCST90093339	PPjDYF	ebi-a-GCST90093339	1738	rs10066378	0.202611	0.443371	0.647686	-0.666395	1.07162	1.2246	0.513556	2.9201
exposure	Binding antibody response to interferon beta therapy in multiple sclerosis (antibody levels; IFN<U+03B2>-1a subcutaneous and intramuscular) || id:ebi-a-GCST90093339	PPjDYF	ebi-a-GCST90093339	1738	rs10850097	-0.262475	0.394763	0.506119	-1.03621	0.51126	0.769145	0.354796	1.66739
exposure	Binding antibody response to interferon beta therapy in multiple sclerosis (antibody levels; IFN<U+03B2>-1a subcutaneous and intramuscular) || id:ebi-a-GCST90093339	PPjDYF	ebi-a-GCST90093339	1738	rs11208559	-0.0175558	0.389154	0.964017	-0.780298	0.745187	0.982597	0.458269	2.10683
exposure	Binding antibody response to interferon beta therapy in multiple sclerosis (antibody levels; IFN<U+03B2>-1a subcutaneous and intramuscular) || id:ebi-a-GCST90093339	PPjDYF	ebi-a-GCST90093339	1738	rs1123573	0.250447	0.322945	0.438038	-0.382525	0.88342	1.2846	0.682137	2.41916
exposure	Binding antibody response to interferon beta therapy in multiple sclerosis (antibody levels; IFN<U+03B2>-1a subcutaneous and intramuscular) || id:ebi-a-GCST90093339	PPjDYF	ebi-a-GCST90093339	1738	rs1128175	0.980876	0.299602	0.00106061	0.393657	1.5681	2.66679	1.48239	4.7975
exposure	Binding antibody response to interferon beta therapy in multiple sclerosis (antibody levels; IFN<U+03B2>-1a subcutaneous and intramuscular) || id:ebi-a-GCST90093339	PPjDYF	ebi-a-GCST90093339	1738	rs11614702	-0.0868278	0.339418	0.798094	-0.752087	0.578431	0.916835	0.471382	1.78324
exposure	Binding antibody response to interferon beta therapy in multiple sclerosis (antibody levels; IFN<U+03B2>-1a subcutaneous and intramuscular) || id:ebi-a-GCST90093339	PPjDYF	ebi-a-GCST90093339	1738	rs117169628	-0.324465	0.303511	0.285053	-0.919347	0.270417	0.722914	0.398779	1.31051
exposure	Binding antibody response to interferon beta therapy in multiple sclerosis (antibody levels; IFN<U+03B2>-1a subcutaneous and intramuscular) || id:ebi-a-GCST90093339	PPjDYF	ebi-a-GCST90093339	1738	rs12534422	0.32234	0.448472	0.472295	-0.556666	1.20135	1.38035	0.573116	3.32459
exposure	Binding antibody response to interferon beta therapy in multiple sclerosis (antibody levels; IFN<U+03B2>-1a subcutaneous and intramuscular) || id:ebi-a-GCST90093339	PPjDYF	ebi-a-GCST90093339	1738	rs12585036	0.00353532	0.293431	0.990387	-0.57159	0.578661	1.00354	0.564627	1.78365
exposure	Binding antibody response to interferon beta therapy in multiple sclerosis (antibody levels; IFN<U+03B2>-1a subcutaneous and intramuscular) || id:ebi-a-GCST90093339	PPjDYF	ebi-a-GCST90093339	1738	rs12610495	0.0186204	0.155584	0.904736	-0.286324	0.323565	1.01879	0.751019	1.38205
exposure	Binding antibody response to interferon beta therapy in multiple sclerosis (antibody levels; IFN<U+03B2>-1a subcutaneous and intramuscular) || id:ebi-a-GCST90093339	PPjDYF	ebi-a-GCST90093339	1738	rs12614007	0.00424931	0.428118	0.992081	-0.834861	0.84336	1.00426	0.433935	2.32416
exposure	Binding antibody response to interferon beta therapy in multiple sclerosis (antibody levels; IFN<U+03B2>-1a subcutaneous and intramuscular) || id:ebi-a-GCST90093339	PPjDYF	ebi-a-GCST90093339	1738	rs17279437	0.0795864	0.319507	0.80329	-0.546648	0.705821	1.08284	0.578887	2.02551
exposure	Binding antibody response to interferon beta therapy in multiple sclerosis (antibody levels; IFN<U+03B2>-1a subcutaneous and intramuscular) || id:ebi-a-GCST90093339	PPjDYF	ebi-a-GCST90093339	1738	rs17713054	-0.0616533	0.0799111	0.440397	-0.218279	0.0949725	0.940209	0.803901	1.09963
exposure	Binding antibody response to interferon beta therapy in multiple sclerosis (antibody levels; IFN<U+03B2>-1a subcutaneous and intramuscular) || id:ebi-a-GCST90093339	PPjDYF	ebi-a-GCST90093339	1738	rs17885848	0.175174	0.42574	0.680736	-0.659275	1.00962	1.19145	0.517226	2.74457
exposure	Binding antibody response to interferon beta therapy in multiple sclerosis (antibody levels; IFN<U+03B2>-1a subcutaneous and intramuscular) || id:ebi-a-GCST90093339	PPjDYF	ebi-a-GCST90093339	1738	rs2236645	-0.299314	0.328298	0.361919	-0.942779	0.34415	0.741326	0.389544	1.41079
exposure	Binding antibody response to interferon beta therapy in multiple sclerosis (antibody levels; IFN<U+03B2>-1a subcutaneous and intramuscular) || id:ebi-a-GCST90093339	PPjDYF	ebi-a-GCST90093339	1738	rs2569703	-0.0184723	0.318648	0.953772	-0.643022	0.606077	0.981697	0.525701	1.83323
exposure	Binding antibody response to interferon beta therapy in multiple sclerosis (antibody levels; IFN<U+03B2>-1a subcutaneous and intramuscular) || id:ebi-a-GCST90093339	PPjDYF	ebi-a-GCST90093339	1738	rs2897075	0.323911	0.405742	0.424685	-0.471342	1.11917	1.38252	0.624164	3.0623
exposure	Binding antibody response to interferon beta therapy in multiple sclerosis (antibody levels; IFN<U+03B2>-1a subcutaneous and intramuscular) || id:ebi-a-GCST90093339	PPjDYF	ebi-a-GCST90093339	1738	rs343320	-0.440252	0.432471	0.308682	-1.28789	0.407392	0.643874	0.275851	1.50289
exposure	Binding antibody response to interferon beta therapy in multiple sclerosis (antibody levels; IFN<U+03B2>-1a subcutaneous and intramuscular) || id:ebi-a-GCST90093339	PPjDYF	ebi-a-GCST90093339	1738	rs368565	-0.169508	0.332386	0.610071	-0.820985	0.48197	0.84408	0.439998	1.61926
exposure	Binding antibody response to interferon beta therapy in multiple sclerosis (antibody levels; IFN<U+03B2>-1a subcutaneous and intramuscular) || id:ebi-a-GCST90093339	PPjDYF	ebi-a-GCST90093339	1738	rs41264915	-0.187627	0.280229	0.503145	-0.736876	0.361621	0.828924	0.478607	1.43566
exposure	Binding antibody response to interferon beta therapy in multiple sclerosis (antibody levels; IFN<U+03B2>-1a subcutaneous and intramuscular) || id:ebi-a-GCST90093339	PPjDYF	ebi-a-GCST90093339	1738	rs550057	0.740836	0.320431	0.0207777	0.112792	1.36888	2.09769	1.1194	3.93094
exposure	Binding antibody response to interferon beta therapy in multiple sclerosis (antibody levels; IFN<U+03B2>-1a subcutaneous and intramuscular) || id:ebi-a-GCST90093339	PPjDYF	ebi-a-GCST90093339	1738	rs568035	0.537499	0.480185	0.262987	-0.403663	1.47866	1.71172	0.667869	4.38707
exposure	Binding antibody response to interferon beta therapy in multiple sclerosis (antibody levels; IFN<U+03B2>-1a subcutaneous and intramuscular) || id:ebi-a-GCST90093339	PPjDYF	ebi-a-GCST90093339	1738	rs60132559	0.125744	0.404566	0.755944	-0.667206	0.918693	1.13399	0.51314	2.50601
exposure	Binding antibody response to interferon beta therapy in multiple sclerosis (antibody levels; IFN<U+03B2>-1a subcutaneous and intramuscular) || id:ebi-a-GCST90093339	PPjDYF	ebi-a-GCST90093339	1738	rs61882275	0.580722	0.280048	0.0381114	0.0318286	1.12962	1.78733	1.03234	3.09447
exposure	Binding antibody response to interferon beta therapy in multiple sclerosis (antibody levels; IFN<U+03B2>-1a subcutaneous and intramuscular) || id:ebi-a-GCST90093339	PPjDYF	ebi-a-GCST90093339	1738	rs62056905	-0.797665	0.33463	0.0171386	-1.45354	-0.14179	0.450379	0.233741	0.867804
exposure	Binding antibody response to interferon beta therapy in multiple sclerosis (antibody levels; IFN<U+03B2>-1a subcutaneous and intramuscular) || id:ebi-a-GCST90093339	PPjDYF	ebi-a-GCST90093339	1738	rs9636867	-0.411547	0.192454	0.0324828	-0.788757	-0.0343373	0.662624	0.454409	0.966246
exposure	Binding antibody response to interferon beta therapy in multiple sclerosis (antibody levels; IFN<U+03B2>-1a subcutaneous and intramuscular) || id:ebi-a-GCST90093339	PPjDYF	ebi-a-GCST90093339	1738	All - Inverse variance weighted	-0.0119888	0.0612806	0.844893	-0.132099	0.108121	0.988083	0.876254	1.11418
exposure	Binding antibody response to interferon beta therapy in multiple sclerosis (antibody levels; IFN<U+03B2>-1a subcutaneous and intramuscular) || id:ebi-a-GCST90093339	PPjDYF	ebi-a-GCST90093339	1738	All - MR Egger	-0.128926	0.107544	0.242301	-0.339711	0.0818598	0.879039	0.711976	1.0853
exposure	Binding antibody response to interferon beta therapy in multiple sclerosis (antibody levels; IFN<U+03B2>-1a subcutaneous and intramuscular) || id:ebi-a-GCST90093339	BeVls9	ebi-a-GCST90093339	1738	rs1123573	0.386358	0.498199	0.438038	-0.590112	1.36283	1.47161	0.554265	3.90723
exposure	Binding antibody response to interferon beta therapy in multiple sclerosis (antibody levels; IFN<U+03B2>-1a subcutaneous and intramuscular) || id:ebi-a-GCST90093339	BeVls9	ebi-a-GCST90093339	1738	rs117169628	-0.50524	0.472612	0.285053	-1.43156	0.42108	0.603361	0.238936	1.52361
exposure	Binding antibody response to interferon beta therapy in multiple sclerosis (antibody levels; IFN<U+03B2>-1a subcutaneous and intramuscular) || id:ebi-a-GCST90093339	BeVls9	ebi-a-GCST90093339	1738	rs12585036	0.00516871	0.429003	0.990387	-0.835676	0.846014	1.00518	0.433581	2.33034
exposure	Binding antibody response to interferon beta therapy in multiple sclerosis (antibody levels; IFN<U+03B2>-1a subcutaneous and intramuscular) || id:ebi-a-GCST90093339	BeVls9	ebi-a-GCST90093339	1738	rs12610495	0.030348	0.253574	0.904736	-0.466658	0.527354	1.03081	0.627095	1.69444
exposure	Binding antibody response to interferon beta therapy in multiple sclerosis (antibody levels; IFN<U+03B2>-1a subcutaneous and intramuscular) || id:ebi-a-GCST90093339	BeVls9	ebi-a-GCST90093339	1738	rs1498399	-0.508921	0.517645	0.325536	-1.5235	0.505664	0.601144	0.217947	1.65809
exposure	Binding antibody response to interferon beta therapy in multiple sclerosis (antibody levels; IFN<U+03B2>-1a subcutaneous and intramuscular) || id:ebi-a-GCST90093339	BeVls9	ebi-a-GCST90093339	1738	rs1634761	-0.288129	0.5142	0.575244	-1.29596	0.719702	0.749665	0.273635	2.05382
exposure	Binding antibody response to interferon beta therapy in multiple sclerosis (antibody levels; IFN<U+03B2>-1a subcutaneous and intramuscular) || id:ebi-a-GCST90093339	BeVls9	ebi-a-GCST90093339	1738	rs17279437	0.120471	0.483644	0.80329	-0.827471	1.06841	1.12803	0.437153	2.91076
exposure	Binding antibody response to interferon beta therapy in multiple sclerosis (antibody levels; IFN<U+03B2>-1a subcutaneous and intramuscular) || id:ebi-a-GCST90093339	BeVls9	ebi-a-GCST90093339	1738	rs17412601	0.0820405	0.524473	0.875698	-0.945927	1.11001	1.0855	0.38832	3.03438
exposure	Binding antibody response to interferon beta therapy in multiple sclerosis (antibody levels; IFN<U+03B2>-1a subcutaneous and intramuscular) || id:ebi-a-GCST90093339	BeVls9	ebi-a-GCST90093339	1738	rs17885848	0.258533	0.628334	0.680736	-0.973001	1.49007	1.29503	0.377947	4.4374
exposure	Binding antibody response to interferon beta therapy in multiple sclerosis (antibody levels; IFN<U+03B2>-1a subcutaneous and intramuscular) || id:ebi-a-GCST90093339	BeVls9	ebi-a-GCST90093339	1738	rs2102497	0.512653	0.612077	0.402276	-0.687017	1.71232	1.66972	0.503074	5.54183
exposure	Binding antibody response to interferon beta therapy in multiple sclerosis (antibody levels; IFN<U+03B2>-1a subcutaneous and intramuscular) || id:ebi-a-GCST90093339	BeVls9	ebi-a-GCST90093339	1738	rs2326562	-0.566418	0.673679	0.40047	-1.88683	0.753994	0.567555	0.151552	2.12547
exposure	Binding antibody response to interferon beta therapy in multiple sclerosis (antibody levels; IFN<U+03B2>-1a subcutaneous and intramuscular) || id:ebi-a-GCST90093339	BeVls9	ebi-a-GCST90093339	1738	rs2897075	0.486921	0.609933	0.424685	-0.708548	1.68239	1.6273	0.492359	5.3784
exposure	Binding antibody response to interferon beta therapy in multiple sclerosis (antibody levels; IFN<U+03B2>-1a subcutaneous and intramuscular) || id:ebi-a-GCST90093339	BeVls9	ebi-a-GCST90093339	1738	rs3014983	-0.0431586	0.585519	0.941241	-1.19078	1.10446	0.957759	0.303985	3.01759
exposure	Binding antibody response to interferon beta therapy in multiple sclerosis (antibody levels; IFN<U+03B2>-1a subcutaneous and intramuscular) || id:ebi-a-GCST90093339	BeVls9	ebi-a-GCST90093339	1738	rs41264915	-0.270705	0.404309	0.503145	-1.06315	0.52174	0.762841	0.345366	1.68496
exposure	Binding antibody response to interferon beta therapy in multiple sclerosis (antibody levels; IFN<U+03B2>-1a subcutaneous and intramuscular) || id:ebi-a-GCST90093339	BeVls9	ebi-a-GCST90093339	1738	rs4475253	0.328213	0.623776	0.59877	-0.894388	1.55081	1.38848	0.408858	4.7153
exposure	Binding antibody response to interferon beta therapy in multiple sclerosis (antibody levels; IFN<U+03B2>-1a subcutaneous and intramuscular) || id:ebi-a-GCST90093339	BeVls9	ebi-a-GCST90093339	1738	rs4767025	-0.282306	0.499669	0.572083	-1.26166	0.697044	0.754043	0.283184	2.00781
exposure	Binding antibody response to interferon beta therapy in multiple sclerosis (antibody levels; IFN<U+03B2>-1a subcutaneous and intramuscular) || id:ebi-a-GCST90093339	BeVls9	ebi-a-GCST90093339	1738	rs492602	-1.07748	0.623228	0.0838336	-2.299	0.144051	0.340454	0.100359	1.15494
exposure	Binding antibody response to interferon beta therapy in multiple sclerosis (antibody levels; IFN<U+03B2>-1a subcutaneous and intramuscular) || id:ebi-a-GCST90093339	BeVls9	ebi-a-GCST90093339	1738	rs5023077	-0.0862591	0.514528	0.866861	-1.09473	0.922215	0.917357	0.334629	2.51486
exposure	Binding antibody response to interferon beta therapy in multiple sclerosis (antibody levels; IFN<U+03B2>-1a subcutaneous and intramuscular) || id:ebi-a-GCST90093339	BeVls9	ebi-a-GCST90093339	1738	rs61078946	0.993026	0.621478	0.110077	-0.225071	2.21112	2.69939	0.798459	9.12597
exposure	Binding antibody response to interferon beta therapy in multiple sclerosis (antibody levels; IFN<U+03B2>-1a subcutaneous and intramuscular) || id:ebi-a-GCST90093339	BeVls9	ebi-a-GCST90093339	1738	rs61882275	0.796007	0.383867	0.0381114	0.0436281	1.54839	2.21667	1.04459	4.70387
exposure	Binding antibody response to interferon beta therapy in multiple sclerosis (antibody levels; IFN<U+03B2>-1a subcutaneous and intramuscular) || id:ebi-a-GCST90093339	BeVls9	ebi-a-GCST90093339	1738	rs63750417	-1.07887	0.469688	0.0216197	-1.99946	-0.158277	0.339981	0.135409	0.853613
exposure	Binding antibody response to interferon beta therapy in multiple sclerosis (antibody levels; IFN<U+03B2>-1a subcutaneous and intramuscular) || id:ebi-a-GCST90093339	BeVls9	ebi-a-GCST90093339	1738	rs657152	0.4446	0.352683	0.207445	-0.246658	1.13586	1.55987	0.781408	3.11384
exposure	Binding antibody response to interferon beta therapy in multiple sclerosis (antibody levels; IFN<U+03B2>-1a subcutaneous and intramuscular) || id:ebi-a-GCST90093339	BeVls9	ebi-a-GCST90093339	1738	rs676314	0.178292	0.47459	0.707158	-0.751905	1.10849	1.19517	0.471468	3.02978
exposure	Binding antibody response to interferon beta therapy in multiple sclerosis (antibody levels; IFN<U+03B2>-1a subcutaneous and intramuscular) || id:ebi-a-GCST90093339	BeVls9	ebi-a-GCST90093339	1738	rs67959919	-0.0945929	0.122869	0.441378	-0.335416	0.146231	0.909743	0.71504	1.15746
exposure	Binding antibody response to interferon beta therapy in multiple sclerosis (antibody levels; IFN<U+03B2>-1a subcutaneous and intramuscular) || id:ebi-a-GCST90093339	BeVls9	ebi-a-GCST90093339	1738	rs78295726	0.177104	0.652985	0.786221	-1.10275	1.45695	1.19375	0.331958	4.29287
exposure	Binding antibody response to interferon beta therapy in multiple sclerosis (antibody levels; IFN<U+03B2>-1a subcutaneous and intramuscular) || id:ebi-a-GCST90093339	BeVls9	ebi-a-GCST90093339	1738	rs78314212	-0.553279	0.491803	0.260589	-1.51721	0.410656	0.575061	0.219322	1.50781
exposure	Binding antibody response to interferon beta therapy in multiple sclerosis (antibody levels; IFN<U+03B2>-1a subcutaneous and intramuscular) || id:ebi-a-GCST90093339	BeVls9	ebi-a-GCST90093339	1738	rs9636867	-0.590299	0.276045	0.0324828	-1.13135	-0.0492514	0.554161	0.322598	0.951942
exposure	Binding antibody response to interferon beta therapy in multiple sclerosis (antibody levels; IFN<U+03B2>-1a subcutaneous and intramuscular) || id:ebi-a-GCST90093339	BeVls9	ebi-a-GCST90093339	1738	All - Inverse variance weighted	-0.0734768	0.0764494	0.336494	-0.223318	0.0763641	0.929158	0.799861	1.07936
exposure	Binding antibody response to interferon beta therapy in multiple sclerosis (antibody levels; IFN<U+03B2>-1a subcutaneous and intramuscular) || id:ebi-a-GCST90093339	BeVls9	ebi-a-GCST90093339	1738	All - MR Egger	-0.128556	0.142155	0.374448	-0.40718	0.150067	0.879364	0.665524	1.16191
exposure	Binding antibody response to interferon beta therapy in multiple sclerosis (antibody levels; IFN<U+03B2>-1a subcutaneous and intramuscular) || id:ebi-a-GCST90093339	mw9tCm	ebi-a-GCST90093339	1738	rs10774673	-0.726242	1.30378	0.577507	-3.28164	1.82916	0.483724	0.0375665	6.22865
exposure	Binding antibody response to interferon beta therapy in multiple sclerosis (antibody levels; IFN<U+03B2>-1a subcutaneous and intramuscular) || id:ebi-a-GCST90093339	mw9tCm	ebi-a-GCST90093339	1738	rs1123573	1.00811	1.29993	0.438038	-1.53976	3.55598	2.74042	0.214433	35.022
exposure	Binding antibody response to interferon beta therapy in multiple sclerosis (antibody levels; IFN<U+03B2>-1a subcutaneous and intramuscular) || id:ebi-a-GCST90093339	mw9tCm	ebi-a-GCST90093339	1738	rs11264339	0.511093	0.982212	0.60282	-1.41404	2.43623	1.66711	0.243158	11.4298
exposure	Binding antibody response to interferon beta therapy in multiple sclerosis (antibody levels; IFN<U+03B2>-1a subcutaneous and intramuscular) || id:ebi-a-GCST90093339	mw9tCm	ebi-a-GCST90093339	1738	rs12610495	0.0908816	0.759366	0.904736	-1.39748	1.57924	1.09514	0.24722	4.85126
exposure	Binding antibody response to interferon beta therapy in multiple sclerosis (antibody levels; IFN<U+03B2>-1a subcutaneous and intramuscular) || id:ebi-a-GCST90093339	mw9tCm	ebi-a-GCST90093339	1738	rs184781326	0.22747	1.24746	0.855311	-2.21756	2.6725	1.25542	0.108874	14.4761
exposure	Binding antibody response to interferon beta therapy in multiple sclerosis (antibody levels; IFN<U+03B2>-1a subcutaneous and intramuscular) || id:ebi-a-GCST90093339	mw9tCm	ebi-a-GCST90093339	1738	rs2260685	0.813762	1.04114	0.434444	-1.22687	2.85439	2.25638	0.29321	17.3638
exposure	Binding antibody response to interferon beta therapy in multiple sclerosis (antibody levels; IFN<U+03B2>-1a subcutaneous and intramuscular) || id:ebi-a-GCST90093339	mw9tCm	ebi-a-GCST90093339	1738	rs2290859	0.10622	0.704198	0.880104	-1.27401	1.48645	1.11207	0.279708	4.42136
exposure	Binding antibody response to interferon beta therapy in multiple sclerosis (antibody levels; IFN<U+03B2>-1a subcutaneous and intramuscular) || id:ebi-a-GCST90093339	mw9tCm	ebi-a-GCST90093339	1738	rs2834158	-1.92369	0.870595	0.0271307	-3.63006	-0.217328	0.146066	0.0265146	0.804666
exposure	Binding antibody response to interferon beta therapy in multiple sclerosis (antibody levels; IFN<U+03B2>-1a subcutaneous and intramuscular) || id:ebi-a-GCST90093339	mw9tCm	ebi-a-GCST90093339	1738	rs35044562	-0.427411	0.481325	0.374548	-1.37081	0.515987	0.652196	0.253902	1.67529
exposure	Binding antibody response to interferon beta therapy in multiple sclerosis (antibody levels; IFN<U+03B2>-1a subcutaneous and intramuscular) || id:ebi-a-GCST90093339	mw9tCm	ebi-a-GCST90093339	1738	rs554833	0.657496	0.392075	0.0935491	-0.11097	1.42596	1.92995	0.894965	4.16186
exposure	Binding antibody response to interferon beta therapy in multiple sclerosis (antibody levels; IFN<U+03B2>-1a subcutaneous and intramuscular) || id:ebi-a-GCST90093339	mw9tCm	ebi-a-GCST90093339	1738	rs676314	0.504043	1.3417	0.707158	-2.12568	3.13377	1.6554	0.119351	22.9604
exposure	Binding antibody response to interferon beta therapy in multiple sclerosis (antibody levels; IFN<U+03B2>-1a subcutaneous and intramuscular) || id:ebi-a-GCST90093339	mw9tCm	ebi-a-GCST90093339	1738	rs679574	-1.63671	0.951509	0.0854112	-3.50166	0.228251	0.19462	0.0301472	1.2564
exposure	Binding antibody response to interferon beta therapy in multiple sclerosis (antibody levels; IFN<U+03B2>-1a subcutaneous and intramuscular) || id:ebi-a-GCST90093339	mw9tCm	ebi-a-GCST90093339	1738	rs7118388	1.51783	1.28432	0.237278	-0.999435	4.0351	4.56233	0.368087	56.5487
exposure	Binding antibody response to interferon beta therapy in multiple sclerosis (antibody levels; IFN<U+03B2>-1a subcutaneous and intramuscular) || id:ebi-a-GCST90093339	mw9tCm	ebi-a-GCST90093339	1738	All - Inverse variance weighted	0.0571761	0.23687	0.809259	-0.407089	0.521441	1.05884	0.665585	1.68445
exposure	Binding antibody response to interferon beta therapy in multiple sclerosis (antibody levels; IFN<U+03B2>-1a subcutaneous and intramuscular) || id:ebi-a-GCST90093339	mw9tCm	ebi-a-GCST90093339	1738	All - MR Egger	0.083342	0.52718	0.877251	-0.94993	1.11661	1.08691	0.386768	3.05449
exposure	Binding antibody response to interferon beta therapy in multiple sclerosis (antibody levels; IFN<U+03B2>-1b subcutaneous) || id:ebi-a-GCST90093340	TKTfHa	ebi-a-GCST90093340	1007	rs10066378	0.578162	0.543405	0.287346	-0.486911	1.64323	1.78276	0.614522	5.17187
exposure	Binding antibody response to interferon beta therapy in multiple sclerosis (antibody levels; IFN<U+03B2>-1b subcutaneous) || id:ebi-a-GCST90093340	TKTfHa	ebi-a-GCST90093340	1007	rs10850097	0.289773	0.510252	0.570102	-0.710322	1.28987	1.33612	0.491486	3.6323
exposure	Binding antibody response to interferon beta therapy in multiple sclerosis (antibody levels; IFN<U+03B2>-1b subcutaneous) || id:ebi-a-GCST90093340	TKTfHa	ebi-a-GCST90093340	1007	rs11208559	-0.0985078	0.524724	0.851086	-1.12697	0.929952	0.906189	0.324014	2.53439
exposure	Binding antibody response to interferon beta therapy in multiple sclerosis (antibody levels; IFN<U+03B2>-1b subcutaneous) || id:ebi-a-GCST90093340	TKTfHa	ebi-a-GCST90093340	1007	rs1123573	-0.437812	0.411449	0.287296	-1.24425	0.368628	0.645447	0.288156	1.44575
exposure	Binding antibody response to interferon beta therapy in multiple sclerosis (antibody levels; IFN<U+03B2>-1b subcutaneous) || id:ebi-a-GCST90093340	TKTfHa	ebi-a-GCST90093340	1007	rs1128175	-0.645418	0.379283	0.0888152	-1.38881	0.0979761	0.524443	0.249371	1.10294
exposure	Binding antibody response to interferon beta therapy in multiple sclerosis (antibody levels; IFN<U+03B2>-1b subcutaneous) || id:ebi-a-GCST90093340	TKTfHa	ebi-a-GCST90093340	1007	rs11614702	-0.510113	0.457819	0.265183	-1.40744	0.387213	0.600427	0.244769	1.47287
exposure	Binding antibody response to interferon beta therapy in multiple sclerosis (antibody levels; IFN<U+03B2>-1b subcutaneous) || id:ebi-a-GCST90093340	TKTfHa	ebi-a-GCST90093340	1007	rs117169628	-0.634326	0.39939	0.112233	-1.41713	0.148479	0.530293	0.242408	1.16007
exposure	Binding antibody response to interferon beta therapy in multiple sclerosis (antibody levels; IFN<U+03B2>-1b subcutaneous) || id:ebi-a-GCST90093340	TKTfHa	ebi-a-GCST90093340	1007	rs12534422	0.172849	0.586284	0.768131	-0.976268	1.32197	1.18869	0.376714	3.75079
exposure	Binding antibody response to interferon beta therapy in multiple sclerosis (antibody levels; IFN<U+03B2>-1b subcutaneous) || id:ebi-a-GCST90093340	TKTfHa	ebi-a-GCST90093340	1007	rs12585036	-0.36838	0.365552	0.313581	-1.08486	0.348102	0.691854	0.337948	1.41638
exposure	Binding antibody response to interferon beta therapy in multiple sclerosis (antibody levels; IFN<U+03B2>-1b subcutaneous) || id:ebi-a-GCST90093340	TKTfHa	ebi-a-GCST90093340	1007	rs12610495	0.144412	0.201101	0.472691	-0.249746	0.538569	1.15536	0.778999	1.71355
exposure	Binding antibody response to interferon beta therapy in multiple sclerosis (antibody levels; IFN<U+03B2>-1b subcutaneous) || id:ebi-a-GCST90093340	TKTfHa	ebi-a-GCST90093340	1007	rs12614007	-0.0860485	0.540724	0.873562	-1.14587	0.973771	0.91755	0.317948	2.64791
exposure	Binding antibody response to interferon beta therapy in multiple sclerosis (antibody levels; IFN<U+03B2>-1b subcutaneous) || id:ebi-a-GCST90093340	TKTfHa	ebi-a-GCST90093340	1007	rs17279437	0.389799	0.411293	0.343262	-0.416336	1.19593	1.47668	0.659459	3.30664
exposure	Binding antibody response to interferon beta therapy in multiple sclerosis (antibody levels; IFN<U+03B2>-1b subcutaneous) || id:ebi-a-GCST90093340	TKTfHa	ebi-a-GCST90093340	1007	rs17713054	0.0941998	0.11431	0.409897	-0.129848	0.318247	1.09878	0.878229	1.37472
exposure	Binding antibody response to interferon beta therapy in multiple sclerosis (antibody levels; IFN<U+03B2>-1b subcutaneous) || id:ebi-a-GCST90093340	TKTfHa	ebi-a-GCST90093340	1007	rs17885848	-0.441261	0.574305	0.442285	-1.5669	0.684376	0.643225	0.208691	1.98253
exposure	Binding antibody response to interferon beta therapy in multiple sclerosis (antibody levels; IFN<U+03B2>-1b subcutaneous) || id:ebi-a-GCST90093340	TKTfHa	ebi-a-GCST90093340	1007	rs2236645	-0.214035	0.41525	0.606248	-1.02792	0.599855	0.80732	0.357749	1.82185
exposure	Binding antibody response to interferon beta therapy in multiple sclerosis (antibody levels; IFN<U+03B2>-1b subcutaneous) || id:ebi-a-GCST90093340	TKTfHa	ebi-a-GCST90093340	1007	rs2569703	0.162557	0.429482	0.705063	-0.679228	1.00434	1.17651	0.507008	2.73011
exposure	Binding antibody response to interferon beta therapy in multiple sclerosis (antibody levels; IFN<U+03B2>-1b subcutaneous) || id:ebi-a-GCST90093340	TKTfHa	ebi-a-GCST90093340	1007	rs2897075	-0.402332	0.542126	0.458004	-1.4649	0.660234	0.668759	0.231102	1.93524
exposure	Binding antibody response to interferon beta therapy in multiple sclerosis (antibody levels; IFN<U+03B2>-1b subcutaneous) || id:ebi-a-GCST90093340	TKTfHa	ebi-a-GCST90093340	1007	rs343320	-0.169876	0.531673	0.749338	-1.21196	0.872204	0.843769	0.297615	2.39218
exposure	Binding antibody response to interferon beta therapy in multiple sclerosis (antibody levels; IFN<U+03B2>-1b subcutaneous) || id:ebi-a-GCST90093340	TKTfHa	ebi-a-GCST90093340	1007	rs368565	-0.279356	0.4375	0.52313	-1.13686	0.578144	0.756271	0.320826	1.78273
exposure	Binding antibody response to interferon beta therapy in multiple sclerosis (antibody levels; IFN<U+03B2>-1b subcutaneous) || id:ebi-a-GCST90093340	TKTfHa	ebi-a-GCST90093340	1007	rs41264915	0.0838747	0.368467	0.819933	-0.638321	0.80607	1.08749	0.528179	2.23909
exposure	Binding antibody response to interferon beta therapy in multiple sclerosis (antibody levels; IFN<U+03B2>-1b subcutaneous) || id:ebi-a-GCST90093340	TKTfHa	ebi-a-GCST90093340	1007	rs550057	-0.856191	0.417842	0.0404543	-1.67516	-0.0372212	0.424777	0.187278	0.963463
exposure	Binding antibody response to interferon beta therapy in multiple sclerosis (antibody levels; IFN<U+03B2>-1b subcutaneous) || id:ebi-a-GCST90093340	TKTfHa	ebi-a-GCST90093340	1007	rs568035	0.594814	0.633955	0.348112	-0.647739	1.83737	1.81269	0.523228	6.27998
exposure	Binding antibody response to interferon beta therapy in multiple sclerosis (antibody levels; IFN<U+03B2>-1b subcutaneous) || id:ebi-a-GCST90093340	TKTfHa	ebi-a-GCST90093340	1007	rs60132559	-1.17434	0.506254	0.0203596	-2.16659	-0.182077	0.309024	0.114567	0.833537
exposure	Binding antibody response to interferon beta therapy in multiple sclerosis (antibody levels; IFN<U+03B2>-1b subcutaneous) || id:ebi-a-GCST90093340	TKTfHa	ebi-a-GCST90093340	1007	rs61882275	-0.0491868	0.378421	0.896583	-0.790893	0.692519	0.952003	0.45344	1.99874
exposure	Binding antibody response to interferon beta therapy in multiple sclerosis (antibody levels; IFN<U+03B2>-1b subcutaneous) || id:ebi-a-GCST90093340	TKTfHa	ebi-a-GCST90093340	1007	rs62056905	-0.281712	0.454475	0.535348	-1.17248	0.609058	0.754491	0.309597	1.8387
exposure	Binding antibody response to interferon beta therapy in multiple sclerosis (antibody levels; IFN<U+03B2>-1b subcutaneous) || id:ebi-a-GCST90093340	TKTfHa	ebi-a-GCST90093340	1007	rs9636867	0.23649	0.259867	0.3628	-0.27285	0.74583	1.2668	0.761207	2.10819
exposure	Binding antibody response to interferon beta therapy in multiple sclerosis (antibody levels; IFN<U+03B2>-1b subcutaneous) || id:ebi-a-GCST90093340	TKTfHa	ebi-a-GCST90093340	1007	All - Inverse variance weighted	-0.0479897	0.0672085	0.475202	-0.179718	0.0837391	0.953144	0.835505	1.08735
exposure	Binding antibody response to interferon beta therapy in multiple sclerosis (antibody levels; IFN<U+03B2>-1b subcutaneous) || id:ebi-a-GCST90093340	TKTfHa	ebi-a-GCST90093340	1007	All - MR Egger	0.204783	0.122682	0.108069	-0.0356738	0.445239	1.22726	0.964955	1.56086
exposure	Binding antibody response to interferon beta therapy in multiple sclerosis (antibody levels; IFN<U+03B2>-1b subcutaneous) || id:ebi-a-GCST90093340	8xgPEK	ebi-a-GCST90093340	1007	rs1123573	-0.675401	0.634732	0.287296	-1.91947	0.568673	0.508952	0.146684	1.76592
exposure	Binding antibody response to interferon beta therapy in multiple sclerosis (antibody levels; IFN<U+03B2>-1b subcutaneous) || id:ebi-a-GCST90093340	8xgPEK	ebi-a-GCST90093340	1007	rs117169628	-0.98774	0.62191	0.112233	-2.20668	0.231204	0.372417	0.110065	1.26012
exposure	Binding antibody response to interferon beta therapy in multiple sclerosis (antibody levels; IFN<U+03B2>-1b subcutaneous) || id:ebi-a-GCST90093340	8xgPEK	ebi-a-GCST90093340	1007	rs12585036	-0.538579	0.534444	0.313581	-1.58609	0.508932	0.583577	0.204725	1.66351
exposure	Binding antibody response to interferon beta therapy in multiple sclerosis (antibody levels; IFN<U+03B2>-1b subcutaneous) || id:ebi-a-GCST90093340	8xgPEK	ebi-a-GCST90093340	1007	rs12610495	0.235366	0.327758	0.472691	-0.407041	0.877772	1.26537	0.665617	2.40553
exposure	Binding antibody response to interferon beta therapy in multiple sclerosis (antibody levels; IFN<U+03B2>-1b subcutaneous) || id:ebi-a-GCST90093340	8xgPEK	ebi-a-GCST90093340	1007	rs1498399	0.844808	0.679046	0.213459	-0.486121	2.17574	2.32753	0.615007	8.80868
exposure	Binding antibody response to interferon beta therapy in multiple sclerosis (antibody levels; IFN<U+03B2>-1b subcutaneous) || id:ebi-a-GCST90093340	8xgPEK	ebi-a-GCST90093340	1007	rs1634761	-1.05795	0.685599	0.122806	-2.40173	0.285824	0.347166	0.0905615	1.33086
exposure	Binding antibody response to interferon beta therapy in multiple sclerosis (antibody levels; IFN<U+03B2>-1b subcutaneous) || id:ebi-a-GCST90093340	8xgPEK	ebi-a-GCST90093340	1007	rs17279437	0.590046	0.622582	0.343262	-0.630215	1.81031	1.80407	0.532478	6.11232
exposure	Binding antibody response to interferon beta therapy in multiple sclerosis (antibody levels; IFN<U+03B2>-1b subcutaneous) || id:ebi-a-GCST90093340	8xgPEK	ebi-a-GCST90093340	1007	rs17412601	-0.297397	0.694414	0.668455	-1.65845	1.06365	0.742749	0.190434	2.89694
exposure	Binding antibody response to interferon beta therapy in multiple sclerosis (antibody levels; IFN<U+03B2>-1b subcutaneous) || id:ebi-a-GCST90093340	8xgPEK	ebi-a-GCST90093340	1007	rs17885848	-0.651242	0.847596	0.442285	-2.31253	1.01005	0.521398	0.0990104	2.74573
exposure	Binding antibody response to interferon beta therapy in multiple sclerosis (antibody levels; IFN<U+03B2>-1b subcutaneous) || id:ebi-a-GCST90093340	8xgPEK	ebi-a-GCST90093340	1007	rs2102497	1.17755	0.818692	0.15034	-0.427087	2.78218	3.24641	0.652407	16.1543
exposure	Binding antibody response to interferon beta therapy in multiple sclerosis (antibody levels; IFN<U+03B2>-1b subcutaneous) || id:ebi-a-GCST90093340	8xgPEK	ebi-a-GCST90093340	1007	rs2326562	-1.53554	0.852449	0.0716517	-3.20634	0.135263	0.21534	0.0405047	1.14484
exposure	Binding antibody response to interferon beta therapy in multiple sclerosis (antibody levels; IFN<U+03B2>-1b subcutaneous) || id:ebi-a-GCST90093340	8xgPEK	ebi-a-GCST90093340	1007	rs2897075	-0.604808	0.814953	0.458004	-2.20212	0.9925	0.546179	0.110569	2.69797
exposure	Binding antibody response to interferon beta therapy in multiple sclerosis (antibody levels; IFN<U+03B2>-1b subcutaneous) || id:ebi-a-GCST90093340	8xgPEK	ebi-a-GCST90093340	1007	rs3014983	-0.0460359	0.795558	0.953855	-1.60533	1.51326	0.955008	0.200824	4.5415
exposure	Binding antibody response to interferon beta therapy in multiple sclerosis (antibody levels; IFN<U+03B2>-1b subcutaneous) || id:ebi-a-GCST90093340	8xgPEK	ebi-a-GCST90093340	1007	rs41264915	0.121013	0.531617	0.819933	-0.920957	1.16298	1.12864	0.398138	3.19946
exposure	Binding antibody response to interferon beta therapy in multiple sclerosis (antibody levels; IFN<U+03B2>-1b subcutaneous) || id:ebi-a-GCST90093340	8xgPEK	ebi-a-GCST90093340	1007	rs4475253	1.03791	0.821391	0.206374	-0.572018	2.64783	2.8233	0.564386	14.1234
exposure	Binding antibody response to interferon beta therapy in multiple sclerosis (antibody levels; IFN<U+03B2>-1b subcutaneous) || id:ebi-a-GCST90093340	8xgPEK	ebi-a-GCST90093340	1007	rs4767025	0.442677	0.644135	0.49193	-0.819828	1.70518	1.55687	0.440508	5.50239
exposure	Binding antibody response to interferon beta therapy in multiple sclerosis (antibody levels; IFN<U+03B2>-1b subcutaneous) || id:ebi-a-GCST90093340	8xgPEK	ebi-a-GCST90093340	1007	rs492602	-1.15742	0.843085	0.169801	-2.80987	0.495021	0.314295	0.0602128	1.64053
exposure	Binding antibody response to interferon beta therapy in multiple sclerosis (antibody levels; IFN<U+03B2>-1b subcutaneous) || id:ebi-a-GCST90093340	8xgPEK	ebi-a-GCST90093340	1007	rs5023077	-1.09413	0.687046	0.11127	-2.44074	0.252482	0.334831	0.0870965	1.28722
exposure	Binding antibody response to interferon beta therapy in multiple sclerosis (antibody levels; IFN<U+03B2>-1b subcutaneous) || id:ebi-a-GCST90093340	8xgPEK	ebi-a-GCST90093340	1007	rs61078946	-0.553417	0.817852	0.498615	-2.15641	1.04957	0.574982	0.11574	2.85643
exposure	Binding antibody response to interferon beta therapy in multiple sclerosis (antibody levels; IFN<U+03B2>-1b subcutaneous) || id:ebi-a-GCST90093340	8xgPEK	ebi-a-GCST90093340	1007	rs61882275	-0.0674214	0.518709	0.896583	-1.08409	0.949249	0.934801	0.338209	2.58377
exposure	Binding antibody response to interferon beta therapy in multiple sclerosis (antibody levels; IFN<U+03B2>-1b subcutaneous) || id:ebi-a-GCST90093340	8xgPEK	ebi-a-GCST90093340	1007	rs63750417	-0.382507	0.636422	0.547822	-1.62989	0.86488	0.682149	0.19595	2.37472
exposure	Binding antibody response to interferon beta therapy in multiple sclerosis (antibody levels; IFN<U+03B2>-1b subcutaneous) || id:ebi-a-GCST90093340	8xgPEK	ebi-a-GCST90093340	1007	rs657152	-0.43361	0.445599	0.330507	-1.30698	0.439764	0.648165	0.270635	1.55234
exposure	Binding antibody response to interferon beta therapy in multiple sclerosis (antibody levels; IFN<U+03B2>-1b subcutaneous) || id:ebi-a-GCST90093340	8xgPEK	ebi-a-GCST90093340	1007	rs676314	-1.49175	0.593879	0.012009	-2.65576	-0.327749	0.224978	0.0702458	0.720544
exposure	Binding antibody response to interferon beta therapy in multiple sclerosis (antibody levels; IFN<U+03B2>-1b subcutaneous) || id:ebi-a-GCST90093340	8xgPEK	ebi-a-GCST90093340	1007	rs67959919	0.145043	0.17576	0.40924	-0.199447	0.489532	1.15609	0.819184	1.63155
exposure	Binding antibody response to interferon beta therapy in multiple sclerosis (antibody levels; IFN<U+03B2>-1b subcutaneous) || id:ebi-a-GCST90093340	8xgPEK	ebi-a-GCST90093340	1007	rs78295726	0.930132	0.832793	0.264044	-0.702141	2.56241	2.53484	0.495523	12.967
exposure	Binding antibody response to interferon beta therapy in multiple sclerosis (antibody levels; IFN<U+03B2>-1b subcutaneous) || id:ebi-a-GCST90093340	8xgPEK	ebi-a-GCST90093340	1007	rs78314212	-0.280328	0.622131	0.652283	-1.4997	0.939049	0.755536	0.223196	2.55755
exposure	Binding antibody response to interferon beta therapy in multiple sclerosis (antibody levels; IFN<U+03B2>-1b subcutaneous) || id:ebi-a-GCST90093340	8xgPEK	ebi-a-GCST90093340	1007	rs9636867	0.339208	0.372739	0.3628	-0.39136	1.06978	1.40383	0.676137	2.91472
exposure	Binding antibody response to interferon beta therapy in multiple sclerosis (antibody levels; IFN<U+03B2>-1b subcutaneous) || id:ebi-a-GCST90093340	8xgPEK	ebi-a-GCST90093340	1007	All - Inverse variance weighted	-0.0698049	0.111557	0.531488	-0.288456	0.148846	0.932576	0.74942	1.16049
exposure	Binding antibody response to interferon beta therapy in multiple sclerosis (antibody levels; IFN<U+03B2>-1b subcutaneous) || id:ebi-a-GCST90093340	8xgPEK	ebi-a-GCST90093340	1007	All - MR Egger	0.289491	0.2	0.160194	-0.102509	0.68149	1.33575	0.90257	1.97682
exposure	Binding antibody response to interferon beta therapy in multiple sclerosis (antibody levels; IFN<U+03B2>-1b subcutaneous) || id:ebi-a-GCST90093340	BaRhAU	ebi-a-GCST90093340	1007	rs10774673	1.15853	1.68073	0.490634	-2.1357	4.45276	3.18524	0.118161	85.8636
exposure	Binding antibody response to interferon beta therapy in multiple sclerosis (antibody levels; IFN<U+03B2>-1b subcutaneous) || id:ebi-a-GCST90093340	BaRhAU	ebi-a-GCST90093340	1007	rs1123573	-1.7623	1.65618	0.287296	-5.00841	1.48382	0.17165	0.00668149	4.40975
exposure	Binding antibody response to interferon beta therapy in multiple sclerosis (antibody levels; IFN<U+03B2>-1b subcutaneous) || id:ebi-a-GCST90093340	BaRhAU	ebi-a-GCST90093340	1007	rs11264339	2.7896	1.28201	0.0295593	0.276847	5.30234	16.2744	1.31896	200.807
exposure	Binding antibody response to interferon beta therapy in multiple sclerosis (antibody levels; IFN<U+03B2>-1b subcutaneous) || id:ebi-a-GCST90093340	BaRhAU	ebi-a-GCST90093340	1007	rs12610495	0.704837	0.981521	0.472691	-1.21894	2.62862	2.02352	0.295542	13.8546
exposure	Binding antibody response to interferon beta therapy in multiple sclerosis (antibody levels; IFN<U+03B2>-1b subcutaneous) || id:ebi-a-GCST90093340	BaRhAU	ebi-a-GCST90093340	1007	rs184781326	-0.175312	1.5865	0.912011	-3.28484	2.93422	0.839196	0.0374464	18.8069
exposure	Binding antibody response to interferon beta therapy in multiple sclerosis (antibody levels; IFN<U+03B2>-1b subcutaneous) || id:ebi-a-GCST90093340	BaRhAU	ebi-a-GCST90093340	1007	rs2260685	2.40539	1.36724	0.0785266	-0.274405	5.08518	11.0827	0.760024	161.608
exposure	Binding antibody response to interferon beta therapy in multiple sclerosis (antibody levels; IFN<U+03B2>-1b subcutaneous) || id:ebi-a-GCST90093340	BaRhAU	ebi-a-GCST90093340	1007	rs2290859	-0.395374	0.932373	0.671529	-2.22283	1.43208	0.673428	0.108303	4.18739
exposure	Binding antibody response to interferon beta therapy in multiple sclerosis (antibody levels; IFN<U+03B2>-1b subcutaneous) || id:ebi-a-GCST90093340	BaRhAU	ebi-a-GCST90093340	1007	rs2834158	1.16161	1.17395	0.322421	-1.13932	3.46255	3.19509	0.320037	31.8982
exposure	Binding antibody response to interferon beta therapy in multiple sclerosis (antibody levels; IFN<U+03B2>-1b subcutaneous) || id:ebi-a-GCST90093340	BaRhAU	ebi-a-GCST90093340	1007	rs35044562	0.523519	0.683701	0.443846	-0.816534	1.86357	1.68796	0.441961	6.44673
exposure	Binding antibody response to interferon beta therapy in multiple sclerosis (antibody levels; IFN<U+03B2>-1b subcutaneous) || id:ebi-a-GCST90093340	BaRhAU	ebi-a-GCST90093340	1007	rs554833	-0.785251	0.50331	0.118719	-1.77174	0.201236	0.456005	0.170037	1.22291
exposure	Binding antibody response to interferon beta therapy in multiple sclerosis (antibody levels; IFN<U+03B2>-1b subcutaneous) || id:ebi-a-GCST90093340	BaRhAU	ebi-a-GCST90093340	1007	rs676314	-4.21728	1.67894	0.012009	-7.508	-0.926569	0.0147386	0.00054868	0.39591
exposure	Binding antibody response to interferon beta therapy in multiple sclerosis (antibody levels; IFN<U+03B2>-1b subcutaneous) || id:ebi-a-GCST90093340	BaRhAU	ebi-a-GCST90093340	1007	rs679574	-1.76154	1.28717	0.171145	-4.2844	0.761318	0.17178	0.0137819	2.1411
exposure	Binding antibody response to interferon beta therapy in multiple sclerosis (antibody levels; IFN<U+03B2>-1b subcutaneous) || id:ebi-a-GCST90093340	BaRhAU	ebi-a-GCST90093340	1007	rs7118388	-0.169485	1.70615	0.92087	-3.51354	3.17457	0.844099	0.0297913	23.9165
exposure	Binding antibody response to interferon beta therapy in multiple sclerosis (antibody levels; IFN<U+03B2>-1b subcutaneous) || id:ebi-a-GCST90093340	BaRhAU	ebi-a-GCST90093340	1007	rs9264740	-2.47424	1.52917	0.105657	-5.47142	0.522938	0.084227	0.00420526	1.68698
exposure	Binding antibody response to interferon beta therapy in multiple sclerosis (antibody levels; IFN<U+03B2>-1b subcutaneous) || id:ebi-a-GCST90093340	BaRhAU	ebi-a-GCST90093340	1007	All - Inverse variance weighted	-0.142715	0.382379	0.708977	-0.892178	0.606748	0.867001	0.409762	1.83446
exposure	Binding antibody response to interferon beta therapy in multiple sclerosis (antibody levels; IFN<U+03B2>-1b subcutaneous) || id:ebi-a-GCST90093340	BaRhAU	ebi-a-GCST90093340	1007	All - MR Egger	-0.0081832	0.85969	0.992562	-1.69318	1.67681	0.99185	0.183934	5.34847
exposure	Binding antibody response to interferon beta therapy in multiple sclerosis (antibody levels; all treatment preparations) || id:ebi-a-GCST90093341	gpQ9ri	ebi-a-GCST90093341	2745	rs10066378	0.352662	0.343337	0.304345	-0.320278	1.0256	1.42285	0.725947	2.78877
exposure	Binding antibody response to interferon beta therapy in multiple sclerosis (antibody levels; all treatment preparations) || id:ebi-a-GCST90093341	gpQ9ri	ebi-a-GCST90093341	2745	rs10850097	-0.0556448	0.311821	0.858369	-0.666814	0.555524	0.945875	0.513342	1.74285
exposure	Binding antibody response to interferon beta therapy in multiple sclerosis (antibody levels; all treatment preparations) || id:ebi-a-GCST90093341	gpQ9ri	ebi-a-GCST90093341	2745	rs11208559	-0.0468156	0.313079	0.881133	-0.660451	0.566819	0.954263	0.516618	1.76265
exposure	Binding antibody response to interferon beta therapy in multiple sclerosis (antibody levels; all treatment preparations) || id:ebi-a-GCST90093341	gpQ9ri	ebi-a-GCST90093341	2745	rs1123573	-0.0112984	0.254213	0.96455	-0.509557	0.48696	0.988765	0.600762	1.62736
exposure	Binding antibody response to interferon beta therapy in multiple sclerosis (antibody levels; all treatment preparations) || id:ebi-a-GCST90093341	gpQ9ri	ebi-a-GCST90093341	2745	rs1128175	0.356175	0.23506	0.129708	-0.104542	0.816892	1.42786	0.900737	2.26346
exposure	Binding antibody response to interferon beta therapy in multiple sclerosis (antibody levels; all treatment preparations) || id:ebi-a-GCST90093341	gpQ9ri	ebi-a-GCST90093341	2745	rs11614702	-0.236803	0.272324	0.384538	-0.770557	0.296951	0.789147	0.462755	1.34575
exposure	Binding antibody response to interferon beta therapy in multiple sclerosis (antibody levels; all treatment preparations) || id:ebi-a-GCST90093341	gpQ9ri	ebi-a-GCST90093341	2745	rs117169628	-0.438123	0.24192	0.0701372	-0.912286	0.0360404	0.645246	0.401605	1.0367
exposure	Binding antibody response to interferon beta therapy in multiple sclerosis (antibody levels; all treatment preparations) || id:ebi-a-GCST90093341	gpQ9ri	ebi-a-GCST90093341	2745	rs12534422	0.267448	0.356209	0.452761	-0.43072	0.965617	1.30663	0.650041	2.62641
exposure	Binding antibody response to interferon beta therapy in multiple sclerosis (antibody levels; all treatment preparations) || id:ebi-a-GCST90093341	gpQ9ri	ebi-a-GCST90093341	2745	rs12585036	-0.14212	0.229089	0.535014	-0.591133	0.306894	0.867517	0.553699	1.3592
exposure	Binding antibody response to interferon beta therapy in multiple sclerosis (antibody levels; all treatment preparations) || id:ebi-a-GCST90093341	gpQ9ri	ebi-a-GCST90093341	2745	rs12610495	0.0657922	0.122895	0.592405	-0.175082	0.306666	1.068	0.839388	1.35889
exposure	Binding antibody response to interferon beta therapy in multiple sclerosis (antibody levels; all treatment preparations) || id:ebi-a-GCST90093341	gpQ9ri	ebi-a-GCST90093341	2745	rs12614007	-0.0308075	0.335695	0.926879	-0.68877	0.627155	0.969662	0.502193	1.87228
exposure	Binding antibody response to interferon beta therapy in multiple sclerosis (antibody levels; all treatment preparations) || id:ebi-a-GCST90093341	gpQ9ri	ebi-a-GCST90093341	2745	rs17279437	0.196352	0.25212	0.436096	-0.297804	0.690508	1.21695	0.742447	1.99473
exposure	Binding antibody response to interferon beta therapy in multiple sclerosis (antibody levels; all treatment preparations) || id:ebi-a-GCST90093341	gpQ9ri	ebi-a-GCST90093341	2745	rs17713054	-0.0104519	0.0654901	0.873199	-0.138812	0.117909	0.989602	0.870391	1.12514
exposure	Binding antibody response to interferon beta therapy in multiple sclerosis (antibody levels; all treatment preparations) || id:ebi-a-GCST90093341	gpQ9ri	ebi-a-GCST90093341	2745	rs17885848	-0.0443479	0.342587	0.897002	-0.715819	0.627123	0.956621	0.488792	1.87222
exposure	Binding antibody response to interferon beta therapy in multiple sclerosis (antibody levels; all treatment preparations) || id:ebi-a-GCST90093341	gpQ9ri	ebi-a-GCST90093341	2745	rs2236645	-0.266429	0.257511	0.300841	-0.77115	0.238292	0.766111	0.462481	1.26908
exposure	Binding antibody response to interferon beta therapy in multiple sclerosis (antibody levels; all treatment preparations) || id:ebi-a-GCST90093341	gpQ9ri	ebi-a-GCST90093341	2745	rs2569703	0.0452572	0.255842	0.859591	-0.456193	0.546707	1.0463	0.633692	1.72756
exposure	Binding antibody response to interferon beta therapy in multiple sclerosis (antibody levels; all treatment preparations) || id:ebi-a-GCST90093341	gpQ9ri	ebi-a-GCST90093341	2745	rs2897075	0.0625092	0.325048	0.847501	-0.574585	0.699603	1.0645	0.562939	2.01295
exposure	Binding antibody response to interferon beta therapy in multiple sclerosis (antibody levels; all treatment preparations) || id:ebi-a-GCST90093341	gpQ9ri	ebi-a-GCST90093341	2745	rs343320	-0.33262	0.335862	0.322004	-0.99091	0.325669	0.717043	0.371239	1.38496
exposure	Binding antibody response to interferon beta therapy in multiple sclerosis (antibody levels; all treatment preparations) || id:ebi-a-GCST90093341	gpQ9ri	ebi-a-GCST90093341	2745	rs368565	-0.210227	0.265152	0.427861	-0.729924	0.30947	0.8104	0.481945	1.3627
exposure	Binding antibody response to interferon beta therapy in multiple sclerosis (antibody levels; all treatment preparations) || id:ebi-a-GCST90093341	gpQ9ri	ebi-a-GCST90093341	2745	rs41264915	-0.0882381	0.223019	0.692362	-0.525356	0.34888	0.915543	0.591345	1.41748
exposure	Binding antibody response to interferon beta therapy in multiple sclerosis (antibody levels; all treatment preparations) || id:ebi-a-GCST90093341	gpQ9ri	ebi-a-GCST90093341	2745	rs550057	0.149534	0.253781	0.55571	-0.347877	0.646945	1.16129	0.706186	1.9097
exposure	Binding antibody response to interferon beta therapy in multiple sclerosis (antibody levels; all treatment preparations) || id:ebi-a-GCST90093341	gpQ9ri	ebi-a-GCST90093341	2745	rs568035	0.558468	0.383029	0.144832	-0.19227	1.30921	1.74799	0.825084	3.70323
exposure	Binding antibody response to interferon beta therapy in multiple sclerosis (antibody levels; all treatment preparations) || id:ebi-a-GCST90093341	gpQ9ri	ebi-a-GCST90093341	2745	rs60132559	-0.380511	0.315999	0.228531	-0.999869	0.238847	0.683512	0.367928	1.26978
exposure	Binding antibody response to interferon beta therapy in multiple sclerosis (antibody levels; all treatment preparations) || id:ebi-a-GCST90093341	gpQ9ri	ebi-a-GCST90093341	2745	rs61882275	0.358588	0.225307	0.111486	-0.0830147	0.80019	1.43131	0.920338	2.22596
exposure	Binding antibody response to interferon beta therapy in multiple sclerosis (antibody levels; all treatment preparations) || id:ebi-a-GCST90093341	gpQ9ri	ebi-a-GCST90093341	2745	rs62056905	-0.616342	0.269261	0.0220783	-1.14409	-0.0885914	0.539916	0.318513	0.915219
exposure	Binding antibody response to interferon beta therapy in multiple sclerosis (antibody levels; all treatment preparations) || id:ebi-a-GCST90093341	gpQ9ri	ebi-a-GCST90093341	2745	rs9636867	-0.182125	0.154398	0.238168	-0.484745	0.120496	0.833497	0.615854	1.12806
exposure	Binding antibody response to interferon beta therapy in multiple sclerosis (antibody levels; all treatment preparations) || id:ebi-a-GCST90093341	gpQ9ri	ebi-a-GCST90093341	2745	All - Inverse variance weighted	-0.0247392	0.0394252	0.530333	-0.102012	0.0525341	0.975564	0.903018	1.05394
exposure	Binding antibody response to interferon beta therapy in multiple sclerosis (antibody levels; all treatment preparations) || id:ebi-a-GCST90093341	gpQ9ri	ebi-a-GCST90093341	2745	All - MR Egger	-0.0151971	0.072508	0.835755	-0.157313	0.126918	0.984918	0.854437	1.13532
exposure	Binding antibody response to interferon beta therapy in multiple sclerosis (antibody levels; all treatment preparations) || id:ebi-a-GCST90093341	xR8EB0	ebi-a-GCST90093341	2745	rs1123573	-0.0174297	0.392168	0.96455	-0.786079	0.75122	0.982721	0.455628	2.11958
exposure	Binding antibody response to interferon beta therapy in multiple sclerosis (antibody levels; all treatment preparations) || id:ebi-a-GCST90093341	xR8EB0	ebi-a-GCST90093341	2745	rs117169628	-0.682223	0.376706	0.0701372	-1.42057	0.0561202	0.505492	0.241577	1.05772
exposure	Binding antibody response to interferon beta therapy in multiple sclerosis (antibody levels; all treatment preparations) || id:ebi-a-GCST90093341	xR8EB0	ebi-a-GCST90093341	2745	rs12585036	-0.207782	0.334932	0.535014	-0.864249	0.448685	0.812384	0.421368	1.56625
exposure	Binding antibody response to interferon beta therapy in multiple sclerosis (antibody levels; all treatment preparations) || id:ebi-a-GCST90093341	xR8EB0	ebi-a-GCST90093341	2745	rs12610495	0.10723	0.200297	0.592405	-0.285352	0.499811	1.11319	0.75175	1.64841
exposure	Binding antibody response to interferon beta therapy in multiple sclerosis (antibody levels; all treatment preparations) || id:ebi-a-GCST90093341	xR8EB0	ebi-a-GCST90093341	2745	rs1498399	-0.0116325	0.411499	0.977448	-0.81817	0.794905	0.988435	0.441238	2.21423
exposure	Binding antibody response to interferon beta therapy in multiple sclerosis (antibody levels; all treatment preparations) || id:ebi-a-GCST90093341	xR8EB0	ebi-a-GCST90093341	2745	rs1634761	-0.564437	0.410769	0.16941	-1.36954	0.240669	0.56868	0.254223	1.2721
exposure	Binding antibody response to interferon beta therapy in multiple sclerosis (antibody levels; all treatment preparations) || id:ebi-a-GCST90093341	xR8EB0	ebi-a-GCST90093341	2745	rs17279437	0.297221	0.381639	0.436096	-0.450791	1.04523	1.34611	0.637124	2.84406
exposure	Binding antibody response to interferon beta therapy in multiple sclerosis (antibody levels; all treatment preparations) || id:ebi-a-GCST90093341	xR8EB0	ebi-a-GCST90093341	2745	rs17412601	-0.0556703	0.418992	0.894298	-0.876895	0.765555	0.945851	0.416073	2.15019
exposure	Binding antibody response to interferon beta therapy in multiple sclerosis (antibody levels; all treatment preparations) || id:ebi-a-GCST90093341	xR8EB0	ebi-a-GCST90093341	2745	rs17885848	-0.0654515	0.505612	0.897002	-1.05645	0.925549	0.936645	0.347687	2.52325
exposure	Binding antibody response to interferon beta therapy in multiple sclerosis (antibody levels; all treatment preparations) || id:ebi-a-GCST90093341	xR8EB0	ebi-a-GCST90093341	2745	rs2102497	0.751891	0.490904	0.12561	-0.210281	1.71406	2.12101	0.810356	5.55148
exposure	Binding antibody response to interferon beta therapy in multiple sclerosis (antibody levels; all treatment preparations) || id:ebi-a-GCST90093341	xR8EB0	ebi-a-GCST90093341	2745	rs2326562	-0.939011	0.528782	0.0757658	-1.97542	0.0974013	0.391014	0.138703	1.1023
exposure	Binding antibody response to interferon beta therapy in multiple sclerosis (antibody levels; all treatment preparations) || id:ebi-a-GCST90093341	xR8EB0	ebi-a-GCST90093341	2745	rs2897075	0.0939673	0.48863	0.847501	-0.863747	1.05168	1.09852	0.421579	2.86246
exposure	Binding antibody response to interferon beta therapy in multiple sclerosis (antibody levels; all treatment preparations) || id:ebi-a-GCST90093341	xR8EB0	ebi-a-GCST90093341	2745	rs3014983	-0.0445973	0.471868	0.924702	-0.969458	0.880264	0.956383	0.379289	2.41154
exposure	Binding antibody response to interferon beta therapy in multiple sclerosis (antibody levels; all treatment preparations) || id:ebi-a-GCST90093341	xR8EB0	ebi-a-GCST90093341	2745	rs41264915	-0.127308	0.321768	0.692362	-0.757974	0.503358	0.880462	0.468615	1.65427
exposure	Binding antibody response to interferon beta therapy in multiple sclerosis (antibody levels; all treatment preparations) || id:ebi-a-GCST90093341	xR8EB0	ebi-a-GCST90093341	2745	rs4475253	0.587689	0.496615	0.236654	-0.385675	1.56105	1.79983	0.679991	4.76384
exposure	Binding antibody response to interferon beta therapy in multiple sclerosis (antibody levels; all treatment preparations) || id:ebi-a-GCST90093341	xR8EB0	ebi-a-GCST90093341	2745	rs4767025	-0.010603	0.394964	0.978583	-0.784732	0.763526	0.989453	0.456242	2.14583
exposure	Binding antibody response to interferon beta therapy in multiple sclerosis (antibody levels; all treatment preparations) || id:ebi-a-GCST90093341	xR8EB0	ebi-a-GCST90093341	2745	rs492602	-1.10655	0.50149	0.0273475	-2.08947	-0.123628	0.330698	0.123753	0.883708
exposure	Binding antibody response to interferon beta therapy in multiple sclerosis (antibody levels; all treatment preparations) || id:ebi-a-GCST90093341	xR8EB0	ebi-a-GCST90093341	2745	rs5023077	-0.449455	0.411622	0.274872	-1.25623	0.357324	0.637976	0.284724	1.4295
exposure	Binding antibody response to interferon beta therapy in multiple sclerosis (antibody levels; all treatment preparations) || id:ebi-a-GCST90093341	xR8EB0	ebi-a-GCST90093341	2745	rs61078946	0.42622	0.495397	0.38959	-0.544759	1.3972	1.53146	0.579982	4.04386
exposure	Binding antibody response to interferon beta therapy in multiple sclerosis (antibody levels; all treatment preparations) || id:ebi-a-GCST90093341	xR8EB0	ebi-a-GCST90093341	2745	rs61882275	0.491523	0.308833	0.111486	-0.11379	1.09684	1.6348	0.892445	2.99468
exposure	Binding antibody response to interferon beta therapy in multiple sclerosis (antibody levels; all treatment preparations) || id:ebi-a-GCST90093341	xR8EB0	ebi-a-GCST90093341	2745	rs63750417	-0.833669	0.378148	0.0274814	-1.57484	-0.0924992	0.434452	0.207041	0.91165
exposure	Binding antibody response to interferon beta therapy in multiple sclerosis (antibody levels; all treatment preparations) || id:ebi-a-GCST90093341	xR8EB0	ebi-a-GCST90093341	2745	rs657152	0.105905	0.276751	0.701963	-0.436527	0.648336	1.11172	0.646277	1.91236
exposure	Binding antibody response to interferon beta therapy in multiple sclerosis (antibody levels; all treatment preparations) || id:ebi-a-GCST90093341	xR8EB0	ebi-a-GCST90093341	2745	rs676314	-0.472025	0.370693	0.202892	-1.19858	0.254534	0.623738	0.301621	1.28986
exposure	Binding antibody response to interferon beta therapy in multiple sclerosis (antibody levels; all treatment preparations) || id:ebi-a-GCST90093341	xR8EB0	ebi-a-GCST90093341	2745	rs67959919	-0.0158672	0.100696	0.874791	-0.213231	0.181496	0.984258	0.80797	1.19901
exposure	Binding antibody response to interferon beta therapy in multiple sclerosis (antibody levels; all treatment preparations) || id:ebi-a-GCST90093341	xR8EB0	ebi-a-GCST90093341	2745	rs78295726	0.463714	0.513736	0.366721	-0.543208	1.47064	1.58997	0.580882	4.352
exposure	Binding antibody response to interferon beta therapy in multiple sclerosis (antibody levels; all treatment preparations) || id:ebi-a-GCST90093341	xR8EB0	ebi-a-GCST90093341	2745	rs78314212	-0.448361	0.386066	0.245496	-1.20505	0.308328	0.638674	0.299677	1.36115
exposure	Binding antibody response to interferon beta therapy in multiple sclerosis (antibody levels; all treatment preparations) || id:ebi-a-GCST90093341	xR8EB0	ebi-a-GCST90093341	2745	rs9636867	-0.261229	0.22146	0.238168	-0.69529	0.172832	0.770105	0.49893	1.18867
exposure	Binding antibody response to interferon beta therapy in multiple sclerosis (antibody levels; all treatment preparations) || id:ebi-a-GCST90093341	xR8EB0	ebi-a-GCST90093341	2745	All - Inverse variance weighted	-0.0722099	0.0643485	0.261791	-0.198333	0.0539133	0.930336	0.820097	1.05539
exposure	Binding antibody response to interferon beta therapy in multiple sclerosis (antibody levels; all treatment preparations) || id:ebi-a-GCST90093341	xR8EB0	ebi-a-GCST90093341	2745	All - MR Egger	0.0131899	0.120178	0.913482	-0.222359	0.248739	1.01328	0.800628	1.28241
exposure	Binding antibody response to interferon beta therapy in multiple sclerosis (antibody levels; all treatment preparations) || id:ebi-a-GCST90093341	BeN020	ebi-a-GCST90093341	2745	rs10774673	-0.0207498	1.03057	0.983936	-2.04067	1.99917	0.979464	0.129942	7.38293
exposure	Binding antibody response to interferon beta therapy in multiple sclerosis (antibody levels; all treatment preparations) || id:ebi-a-GCST90093341	BeN020	ebi-a-GCST90093341	2745	rs1123573	-0.0454787	1.02327	0.96455	-2.05109	1.96013	0.95554	0.128595	7.10025
exposure	Binding antibody response to interferon beta therapy in multiple sclerosis (antibody levels; all treatment preparations) || id:ebi-a-GCST90093341	BeN020	ebi-a-GCST90093341	2745	rs11264339	1.3534	0.779488	0.0825172	-0.1744	2.88119	3.87055	0.839961	17.8355
exposure	Binding antibody response to interferon beta therapy in multiple sclerosis (antibody levels; all treatment preparations) || id:ebi-a-GCST90093341	BeN020	ebi-a-GCST90093341	2745	rs12610495	0.321115	0.599818	0.592405	-0.854529	1.49676	1.37866	0.425484	4.46719
exposure	Binding antibody response to interferon beta therapy in multiple sclerosis (antibody levels; all treatment preparations) || id:ebi-a-GCST90093341	BeN020	ebi-a-GCST90093341	2745	rs184781326	0.0738916	0.980875	0.93995	-1.84862	1.99641	1.07669	0.157454	7.36255
exposure	Binding antibody response to interferon beta therapy in multiple sclerosis (antibody levels; all treatment preparations) || id:ebi-a-GCST90093341	BeN020	ebi-a-GCST90093341	2745	rs2260685	1.39716	0.828721	0.0918111	-0.227135	3.02145	4.04369	0.796813	20.521
exposure	Binding antibody response to interferon beta therapy in multiple sclerosis (antibody levels; all treatment preparations) || id:ebi-a-GCST90093341	BeN020	ebi-a-GCST90093341	2745	rs2290859	-0.0767143	0.562571	0.891534	-1.17935	1.02593	0.926154	0.307477	2.78968
exposure	Binding antibody response to interferon beta therapy in multiple sclerosis (antibody levels; all treatment preparations) || id:ebi-a-GCST90093341	BeN020	ebi-a-GCST90093341	2745	rs2834158	-0.828668	0.697955	0.235118	-2.19666	0.539325	0.436631	0.111174	1.71485
exposure	Binding antibody response to interferon beta therapy in multiple sclerosis (antibody levels; all treatment preparations) || id:ebi-a-GCST90093341	BeN020	ebi-a-GCST90093341	2745	rs35044562	-0.111736	0.393812	0.776617	-0.883607	0.660134	0.89428	0.41329	1.93505
exposure	Binding antibody response to interferon beta therapy in multiple sclerosis (antibody levels; all treatment preparations) || id:ebi-a-GCST90093341	BeN020	ebi-a-GCST90093341	2745	rs554833	0.111235	0.309475	0.719273	-0.495336	0.717805	1.11766	0.609366	2.04993
exposure	Binding antibody response to interferon beta therapy in multiple sclerosis (antibody levels; all treatment preparations) || id:ebi-a-GCST90093341	BeN020	ebi-a-GCST90093341	2745	rs676314	-1.33445	1.04797	0.202892	-3.38848	0.719585	0.263304	0.0337601	2.05358
exposure	Binding antibody response to interferon beta therapy in multiple sclerosis (antibody levels; all treatment preparations) || id:ebi-a-GCST90093341	BeN020	ebi-a-GCST90093341	2745	rs679574	-1.68109	0.765646	0.0281168	-3.18176	-0.180426	0.186171	0.0415126	0.834914
exposure	Binding antibody response to interferon beta therapy in multiple sclerosis (antibody levels; all treatment preparations) || id:ebi-a-GCST90093341	BeN020	ebi-a-GCST90093341	2745	rs7118388	0.907687	1.02821	0.377353	-1.1076	2.92298	2.47858	0.330349	18.5966
exposure	Binding antibody response to interferon beta therapy in multiple sclerosis (antibody levels; all treatment preparations) || id:ebi-a-GCST90093341	BeN020	ebi-a-GCST90093341	2745	rs9264740	1.2765	0.948349	0.178296	-0.582267	3.13526	3.58407	0.558631	22.9947
exposure	Binding antibody response to interferon beta therapy in multiple sclerosis (antibody levels; all treatment preparations) || id:ebi-a-GCST90093341	BeN020	ebi-a-GCST90093341	2745	All - Inverse variance weighted	0.0522785	0.190124	0.783339	-0.320364	0.424921	1.05367	0.725885	1.52947
exposure	Binding antibody response to interferon beta therapy in multiple sclerosis (antibody levels; all treatment preparations) || id:ebi-a-GCST90093341	BeN020	ebi-a-GCST90093341	2745	All - MR Egger	-0.0705564	0.423281	0.87039	-0.900187	0.759074	0.931875	0.406494	2.1363
exposure	Neutralising antibody response to interferon beta therapy in multiple sclerosis in patients positive for neutralising antibodies (antibody titre; IFN<U+03B2>-1a subcutaneous) || id:ebi-a-GCST90093342	3ONLzS	ebi-a-GCST90093342	391	rs10066378	-0.740081	0.879959	0.400325	-2.4648	0.984639	0.477075	0.0850257	2.67684
exposure	Neutralising antibody response to interferon beta therapy in multiple sclerosis in patients positive for neutralising antibodies (antibody titre; IFN<U+03B2>-1a subcutaneous) || id:ebi-a-GCST90093342	3ONLzS	ebi-a-GCST90093342	391	rs10850097	1.31448	0.754879	0.0816297	-0.165087	2.79404	3.7228	0.84782	16.3469
exposure	Neutralising antibody response to interferon beta therapy in multiple sclerosis in patients positive for neutralising antibodies (antibody titre; IFN<U+03B2>-1a subcutaneous) || id:ebi-a-GCST90093342	3ONLzS	ebi-a-GCST90093342	391	rs11208559	0.51107	0.759778	0.501165	-0.978094	2.00023	1.66707	0.376027	7.39079
exposure	Neutralising antibody response to interferon beta therapy in multiple sclerosis in patients positive for neutralising antibodies (antibody titre; IFN<U+03B2>-1a subcutaneous) || id:ebi-a-GCST90093342	3ONLzS	ebi-a-GCST90093342	391	rs1123573	-0.566802	0.628001	0.366765	-1.79768	0.664081	0.567337	0.165682	1.9427
exposure	Neutralising antibody response to interferon beta therapy in multiple sclerosis in patients positive for neutralising antibodies (antibody titre; IFN<U+03B2>-1a subcutaneous) || id:ebi-a-GCST90093342	3ONLzS	ebi-a-GCST90093342	391	rs1128175	-0.161753	0.570518	0.776779	-1.27997	0.956462	0.850651	0.278046	2.60247
exposure	Neutralising antibody response to interferon beta therapy in multiple sclerosis in patients positive for neutralising antibodies (antibody titre; IFN<U+03B2>-1a subcutaneous) || id:ebi-a-GCST90093342	3ONLzS	ebi-a-GCST90093342	391	rs11614702	0.645289	0.671929	0.336878	-0.671692	1.96227	1.90654	0.510843	7.11546
exposure	Neutralising antibody response to interferon beta therapy in multiple sclerosis in patients positive for neutralising antibodies (antibody titre; IFN<U+03B2>-1a subcutaneous) || id:ebi-a-GCST90093342	3ONLzS	ebi-a-GCST90093342	391	rs117169628	0.182234	0.592419	0.758379	-0.978907	1.34337	1.19989	0.375722	3.83195
exposure	Neutralising antibody response to interferon beta therapy in multiple sclerosis in patients positive for neutralising antibodies (antibody titre; IFN<U+03B2>-1a subcutaneous) || id:ebi-a-GCST90093342	3ONLzS	ebi-a-GCST90093342	391	rs12534422	-0.398253	0.830375	0.631507	-2.02579	1.22928	0.671492	0.13189	3.41877
exposure	Neutralising antibody response to interferon beta therapy in multiple sclerosis in patients positive for neutralising antibodies (antibody titre; IFN<U+03B2>-1a subcutaneous) || id:ebi-a-GCST90093342	3ONLzS	ebi-a-GCST90093342	391	rs12585036	0.431309	0.550095	0.433004	-0.646878	1.5095	1.53927	0.523678	4.52445
exposure	Neutralising antibody response to interferon beta therapy in multiple sclerosis in patients positive for neutralising antibodies (antibody titre; IFN<U+03B2>-1a subcutaneous) || id:ebi-a-GCST90093342	3ONLzS	ebi-a-GCST90093342	391	rs12610495	-0.17917	0.291306	0.538517	-0.75013	0.39179	0.835964	0.472305	1.47963
exposure	Neutralising antibody response to interferon beta therapy in multiple sclerosis in patients positive for neutralising antibodies (antibody titre; IFN<U+03B2>-1a subcutaneous) || id:ebi-a-GCST90093342	3ONLzS	ebi-a-GCST90093342	391	rs12614007	0.892354	0.877482	0.309178	-0.82751	2.61222	2.44087	0.437136	13.6293
exposure	Neutralising antibody response to interferon beta therapy in multiple sclerosis in patients positive for neutralising antibodies (antibody titre; IFN<U+03B2>-1a subcutaneous) || id:ebi-a-GCST90093342	3ONLzS	ebi-a-GCST90093342	391	rs17279437	0.498432	0.656442	0.447678	-0.788196	1.78506	1.64614	0.454664	5.95993
exposure	Neutralising antibody response to interferon beta therapy in multiple sclerosis in patients positive for neutralising antibodies (antibody titre; IFN<U+03B2>-1a subcutaneous) || id:ebi-a-GCST90093342	3ONLzS	ebi-a-GCST90093342	391	rs17713054	-0.19647	0.150296	0.191139	-0.491051	0.0981107	0.821626	0.611983	1.10308
exposure	Neutralising antibody response to interferon beta therapy in multiple sclerosis in patients positive for neutralising antibodies (antibody titre; IFN<U+03B2>-1a subcutaneous) || id:ebi-a-GCST90093342	3ONLzS	ebi-a-GCST90093342	391	rs17885848	1.07765	0.818218	0.187814	-0.526054	2.68136	2.93778	0.590932	14.605
exposure	Neutralising antibody response to interferon beta therapy in multiple sclerosis in patients positive for neutralising antibodies (antibody titre; IFN<U+03B2>-1a subcutaneous) || id:ebi-a-GCST90093342	3ONLzS	ebi-a-GCST90093342	391	rs2236645	-0.470431	0.57912	0.416608	-1.60551	0.664645	0.624733	0.200788	1.9438
exposure	Neutralising antibody response to interferon beta therapy in multiple sclerosis in patients positive for neutralising antibodies (antibody titre; IFN<U+03B2>-1a subcutaneous) || id:ebi-a-GCST90093342	3ONLzS	ebi-a-GCST90093342	391	rs2569703	0.074813	0.603122	0.901281	-1.10731	1.25693	1.07768	0.330448	3.51462
exposure	Neutralising antibody response to interferon beta therapy in multiple sclerosis in patients positive for neutralising antibodies (antibody titre; IFN<U+03B2>-1a subcutaneous) || id:ebi-a-GCST90093342	3ONLzS	ebi-a-GCST90093342	391	rs2897075	0.0318229	0.769432	0.96701	-1.47626	1.53991	1.03233	0.22849	4.66417
exposure	Neutralising antibody response to interferon beta therapy in multiple sclerosis in patients positive for neutralising antibodies (antibody titre; IFN<U+03B2>-1a subcutaneous) || id:ebi-a-GCST90093342	3ONLzS	ebi-a-GCST90093342	391	rs343320	-1.10744	0.928483	0.232972	-2.92726	0.712391	0.330405	0.0535433	2.03886
exposure	Neutralising antibody response to interferon beta therapy in multiple sclerosis in patients positive for neutralising antibodies (antibody titre; IFN<U+03B2>-1a subcutaneous) || id:ebi-a-GCST90093342	3ONLzS	ebi-a-GCST90093342	391	rs368565	-0.215909	0.653409	0.741071	-1.49659	1.06477	0.805809	0.223892	2.90018
exposure	Neutralising antibody response to interferon beta therapy in multiple sclerosis in patients positive for neutralising antibodies (antibody titre; IFN<U+03B2>-1a subcutaneous) || id:ebi-a-GCST90093342	3ONLzS	ebi-a-GCST90093342	391	rs41264915	-0.690391	0.543004	0.203576	-1.75468	0.373897	0.50138	0.172963	1.45339
exposure	Neutralising antibody response to interferon beta therapy in multiple sclerosis in patients positive for neutralising antibodies (antibody titre; IFN<U+03B2>-1a subcutaneous) || id:ebi-a-GCST90093342	3ONLzS	ebi-a-GCST90093342	391	rs550057	0.217893	0.598992	0.716033	-0.956131	1.39192	1.24345	0.384377	4.02255
exposure	Neutralising antibody response to interferon beta therapy in multiple sclerosis in patients positive for neutralising antibodies (antibody titre; IFN<U+03B2>-1a subcutaneous) || id:ebi-a-GCST90093342	3ONLzS	ebi-a-GCST90093342	391	rs568035	0.933809	0.891172	0.294711	-0.812889	2.68051	2.54418	0.443575	14.5925
exposure	Neutralising antibody response to interferon beta therapy in multiple sclerosis in patients positive for neutralising antibodies (antibody titre; IFN<U+03B2>-1a subcutaneous) || id:ebi-a-GCST90093342	3ONLzS	ebi-a-GCST90093342	391	rs60132559	0.179321	0.775236	0.817073	-1.34014	1.69878	1.1964	0.261809	5.4673
exposure	Neutralising antibody response to interferon beta therapy in multiple sclerosis in patients positive for neutralising antibodies (antibody titre; IFN<U+03B2>-1a subcutaneous) || id:ebi-a-GCST90093342	3ONLzS	ebi-a-GCST90093342	391	rs61882275	-0.319714	0.521222	0.539616	-1.34131	0.70188	0.726356	0.261503	2.01754
exposure	Neutralising antibody response to interferon beta therapy in multiple sclerosis in patients positive for neutralising antibodies (antibody titre; IFN<U+03B2>-1a subcutaneous) || id:ebi-a-GCST90093342	3ONLzS	ebi-a-GCST90093342	391	rs62056905	-0.496498	0.609339	0.415178	-1.6908	0.697805	0.608658	0.184372	2.00934
exposure	Neutralising antibody response to interferon beta therapy in multiple sclerosis in patients positive for neutralising antibodies (antibody titre; IFN<U+03B2>-1a subcutaneous) || id:ebi-a-GCST90093342	3ONLzS	ebi-a-GCST90093342	391	rs9636867	0.0587148	0.392519	0.881092	-0.710623	0.828053	1.06047	0.491338	2.28886
exposure	Neutralising antibody response to interferon beta therapy in multiple sclerosis in patients positive for neutralising antibodies (antibody titre; IFN<U+03B2>-1a subcutaneous) || id:ebi-a-GCST90093342	3ONLzS	ebi-a-GCST90093342	391	All - Inverse variance weighted	-0.0797457	0.0935516	0.393979	-0.263107	0.103615	0.923351	0.76866	1.10917
exposure	Neutralising antibody response to interferon beta therapy in multiple sclerosis in patients positive for neutralising antibodies (antibody titre; IFN<U+03B2>-1a subcutaneous) || id:ebi-a-GCST90093342	3ONLzS	ebi-a-GCST90093342	391	All - MR Egger	-0.299201	0.164956	0.0822281	-0.622515	0.0241122	0.74141	0.536593	1.02441
exposure	Neutralising antibody response to interferon beta therapy in multiple sclerosis in patients positive for neutralising antibodies (antibody titre; IFN<U+03B2>-1a subcutaneous) || id:ebi-a-GCST90093342	KFAtjx	ebi-a-GCST90093342	391	rs1123573	-0.87439	0.968801	0.366765	-2.77324	1.02446	0.417116	0.0624593	2.78559
exposure	Neutralising antibody response to interferon beta therapy in multiple sclerosis in patients positive for neutralising antibodies (antibody titre; IFN<U+03B2>-1a subcutaneous) || id:ebi-a-GCST90093342	KFAtjx	ebi-a-GCST90093342	391	rs117169628	0.283765	0.922484	0.758379	-1.5243	2.09183	1.32812	0.217773	8.09975
exposure	Neutralising antibody response to interferon beta therapy in multiple sclerosis in patients positive for neutralising antibodies (antibody titre; IFN<U+03B2>-1a subcutaneous) || id:ebi-a-GCST90093342	KFAtjx	ebi-a-GCST90093342	391	rs12585036	0.630582	0.804251	0.433004	-0.945749	2.20691	1.8787	0.388388	9.08763
exposure	Neutralising antibody response to interferon beta therapy in multiple sclerosis in patients positive for neutralising antibodies (antibody titre; IFN<U+03B2>-1a subcutaneous) || id:ebi-a-GCST90093342	KFAtjx	ebi-a-GCST90093342	391	rs12610495	-0.292015	0.474777	0.538517	-1.22258	0.638549	0.746757	0.29447	1.89373
exposure	Neutralising antibody response to interferon beta therapy in multiple sclerosis in patients positive for neutralising antibodies (antibody titre; IFN<U+03B2>-1a subcutaneous) || id:ebi-a-GCST90093342	KFAtjx	ebi-a-GCST90093342	391	rs1498399	-0.875344	1.04401	0.401784	-2.92161	1.17092	0.416719	0.0538468	3.22497
exposure	Neutralising antibody response to interferon beta therapy in multiple sclerosis in patients positive for neutralising antibodies (antibody titre; IFN<U+03B2>-1a subcutaneous) || id:ebi-a-GCST90093342	KFAtjx	ebi-a-GCST90093342	391	rs1634761	0.710718	0.992937	0.474131	-1.23544	2.65688	2.03545	0.290707	14.2517
exposure	Neutralising antibody response to interferon beta therapy in multiple sclerosis in patients positive for neutralising antibodies (antibody titre; IFN<U+03B2>-1a subcutaneous) || id:ebi-a-GCST90093342	KFAtjx	ebi-a-GCST90093342	391	rs17279437	0.754485	0.993669	0.447678	-1.19311	2.70208	2.12652	0.303278	14.9106
exposure	Neutralising antibody response to interferon beta therapy in multiple sclerosis in patients positive for neutralising antibodies (antibody titre; IFN<U+03B2>-1a subcutaneous) || id:ebi-a-GCST90093342	KFAtjx	ebi-a-GCST90093342	391	rs17412601	-0.512753	1.03576	0.620565	-2.54284	1.51734	0.598845	0.0786424	4.56007
exposure	Neutralising antibody response to interferon beta therapy in multiple sclerosis in patients positive for neutralising antibodies (antibody titre; IFN<U+03B2>-1a subcutaneous) || id:ebi-a-GCST90093342	KFAtjx	ebi-a-GCST90093342	391	rs17885848	1.59047	1.20758	0.187814	-0.776385	3.95733	4.90606	0.460066	52.3172
exposure	Neutralising antibody response to interferon beta therapy in multiple sclerosis in patients positive for neutralising antibodies (antibody titre; IFN<U+03B2>-1a subcutaneous) || id:ebi-a-GCST90093342	KFAtjx	ebi-a-GCST90093342	391	rs2102497	-1.26765	1.22571	0.301033	-3.67004	1.13473	0.281492	0.0254755	3.11035
exposure	Neutralising antibody response to interferon beta therapy in multiple sclerosis in patients positive for neutralising antibodies (antibody titre; IFN<U+03B2>-1a subcutaneous) || id:ebi-a-GCST90093342	KFAtjx	ebi-a-GCST90093342	391	rs2326562	-3.3891	1.30031	0.00915082	-5.93771	-0.840481	0.0337391	0.00263806	0.431503
exposure	Neutralising antibody response to interferon beta therapy in multiple sclerosis in patients positive for neutralising antibodies (antibody titre; IFN<U+03B2>-1a subcutaneous) || id:ebi-a-GCST90093342	KFAtjx	ebi-a-GCST90093342	391	rs2897075	0.0478379	1.15665	0.96701	-2.2192	2.31488	1.049	0.108696	10.1237
exposure	Neutralising antibody response to interferon beta therapy in multiple sclerosis in patients positive for neutralising antibodies (antibody titre; IFN<U+03B2>-1a subcutaneous) || id:ebi-a-GCST90093342	KFAtjx	ebi-a-GCST90093342	391	rs3014983	0.533728	1.12932	0.63649	-1.67973	2.74719	1.70528	0.186424	15.5988
exposure	Neutralising antibody response to interferon beta therapy in multiple sclerosis in patients positive for neutralising antibodies (antibody titre; IFN<U+03B2>-1a subcutaneous) || id:ebi-a-GCST90093342	KFAtjx	ebi-a-GCST90093342	391	rs41264915	-0.996083	0.783436	0.203576	-2.53162	0.539452	0.369323	0.0795303	1.71507
exposure	Neutralising antibody response to interferon beta therapy in multiple sclerosis in patients positive for neutralising antibodies (antibody titre; IFN<U+03B2>-1a subcutaneous) || id:ebi-a-GCST90093342	KFAtjx	ebi-a-GCST90093342	391	rs4475253	0.85404	1.20803	0.479585	-1.5137	3.22178	2.34912	0.220095	25.0726
exposure	Neutralising antibody response to interferon beta therapy in multiple sclerosis in patients positive for neutralising antibodies (antibody titre; IFN<U+03B2>-1a subcutaneous) || id:ebi-a-GCST90093342	KFAtjx	ebi-a-GCST90093342	391	rs4767025	1.71902	0.950298	0.0704625	-0.143565	3.5816	5.57905	0.866264	35.9311
exposure	Neutralising antibody response to interferon beta therapy in multiple sclerosis in patients positive for neutralising antibodies (antibody titre; IFN<U+03B2>-1a subcutaneous) || id:ebi-a-GCST90093342	KFAtjx	ebi-a-GCST90093342	391	rs492602	-1.43542	1.22284	0.240456	-3.83218	0.961334	0.238014	0.0216623	2.61518
exposure	Neutralising antibody response to interferon beta therapy in multiple sclerosis in patients positive for neutralising antibodies (antibody titre; IFN<U+03B2>-1a subcutaneous) || id:ebi-a-GCST90093342	KFAtjx	ebi-a-GCST90093342	391	rs5023077	-0.0802058	0.977603	0.934612	-1.99631	1.8359	0.922926	0.135836	6.27075
exposure	Neutralising antibody response to interferon beta therapy in multiple sclerosis in patients positive for neutralising antibodies (antibody titre; IFN<U+03B2>-1a subcutaneous) || id:ebi-a-GCST90093342	KFAtjx	ebi-a-GCST90093342	391	rs61078946	-1.82204	1.21841	0.134805	-4.21012	0.566047	0.161696	0.0148446	1.76129
exposure	Neutralising antibody response to interferon beta therapy in multiple sclerosis in patients positive for neutralising antibodies (antibody titre; IFN<U+03B2>-1a subcutaneous) || id:ebi-a-GCST90093342	KFAtjx	ebi-a-GCST90093342	391	rs61882275	-0.438239	0.714449	0.539616	-1.83856	0.962081	0.645172	0.159047	2.61714
exposure	Neutralising antibody response to interferon beta therapy in multiple sclerosis in patients positive for neutralising antibodies (antibody titre; IFN<U+03B2>-1a subcutaneous) || id:ebi-a-GCST90093342	KFAtjx	ebi-a-GCST90093342	391	rs63750417	-0.638602	0.853285	0.454217	-2.31104	1.03384	0.52803	0.099158	2.81183
exposure	Neutralising antibody response to interferon beta therapy in multiple sclerosis in patients positive for neutralising antibodies (antibody titre; IFN<U+03B2>-1a subcutaneous) || id:ebi-a-GCST90093342	KFAtjx	ebi-a-GCST90093342	391	rs657152	-0.273754	0.662404	0.679407	-1.57207	1.02456	0.760519	0.207616	2.78586
exposure	Neutralising antibody response to interferon beta therapy in multiple sclerosis in patients positive for neutralising antibodies (antibody titre; IFN<U+03B2>-1a subcutaneous) || id:ebi-a-GCST90093342	KFAtjx	ebi-a-GCST90093342	391	rs676314	0.187271	0.903004	0.835708	-1.58262	1.95716	1.20595	0.205437	7.07918
exposure	Neutralising antibody response to interferon beta therapy in multiple sclerosis in patients positive for neutralising antibodies (antibody titre; IFN<U+03B2>-1a subcutaneous) || id:ebi-a-GCST90093342	KFAtjx	ebi-a-GCST90093342	391	rs67959919	-0.302697	0.230481	0.189073	-0.754441	0.149046	0.738823	0.470274	1.16073
exposure	Neutralising antibody response to interferon beta therapy in multiple sclerosis in patients positive for neutralising antibodies (antibody titre; IFN<U+03B2>-1a subcutaneous) || id:ebi-a-GCST90093342	KFAtjx	ebi-a-GCST90093342	391	rs78295726	-1.02882	1.31273	0.4332	-3.60177	1.54413	0.357427	0.0272753	4.68388
exposure	Neutralising antibody response to interferon beta therapy in multiple sclerosis in patients positive for neutralising antibodies (antibody titre; IFN<U+03B2>-1a subcutaneous) || id:ebi-a-GCST90093342	KFAtjx	ebi-a-GCST90093342	391	rs78314212	-0.607377	0.878689	0.48942	-2.32961	1.11485	0.544778	0.097334	3.04912
exposure	Neutralising antibody response to interferon beta therapy in multiple sclerosis in patients positive for neutralising antibodies (antibody titre; IFN<U+03B2>-1a subcutaneous) || id:ebi-a-GCST90093342	KFAtjx	ebi-a-GCST90093342	391	rs9636867	0.0842171	0.563007	0.881092	-1.01928	1.18771	1.08787	0.360856	3.27956
exposure	Neutralising antibody response to interferon beta therapy in multiple sclerosis in patients positive for neutralising antibodies (antibody titre; IFN<U+03B2>-1a subcutaneous) || id:ebi-a-GCST90093342	KFAtjx	ebi-a-GCST90093342	391	All - Inverse variance weighted	-0.23752	0.138572	0.086518	-0.509121	0.0340806	0.788581	0.601024	1.03467
exposure	Neutralising antibody response to interferon beta therapy in multiple sclerosis in patients positive for neutralising antibodies (antibody titre; IFN<U+03B2>-1a subcutaneous) || id:ebi-a-GCST90093342	KFAtjx	ebi-a-GCST90093342	391	All - MR Egger	-0.271874	0.251191	0.289433	-0.764209	0.220462	0.761951	0.465702	1.24665
exposure	Neutralising antibody response to interferon beta therapy in multiple sclerosis in patients positive for neutralising antibodies (antibody titre; IFN<U+03B2>-1a subcutaneous) || id:ebi-a-GCST90093342	sEtlzH	ebi-a-GCST90093342	391	rs10774673	4.48541	2.4796	0.0704625	-0.374602	9.34541	88.713	0.687563	11446.2
exposure	Neutralising antibody response to interferon beta therapy in multiple sclerosis in patients positive for neutralising antibodies (antibody titre; IFN<U+03B2>-1a subcutaneous) || id:ebi-a-GCST90093342	sEtlzH	ebi-a-GCST90093342	391	rs1123573	-2.28151	2.52786	0.366765	-7.23611	2.67308	0.10213	0.000720107	14.4846
exposure	Neutralising antibody response to interferon beta therapy in multiple sclerosis in patients positive for neutralising antibodies (antibody titre; IFN<U+03B2>-1a subcutaneous) || id:ebi-a-GCST90093342	sEtlzH	ebi-a-GCST90093342	391	rs11264339	-0.485395	1.84165	0.792114	-4.09502	3.12423	0.615454	0.0166554	22.7424
exposure	Neutralising antibody response to interferon beta therapy in multiple sclerosis in patients positive for neutralising antibodies (antibody titre; IFN<U+03B2>-1a subcutaneous) || id:ebi-a-GCST90093342	sEtlzH	ebi-a-GCST90093342	391	rs12610495	-0.874482	1.42179	0.538517	-3.66119	1.91223	0.417078	0.0257018	6.76816
exposure	Neutralising antibody response to interferon beta therapy in multiple sclerosis in patients positive for neutralising antibodies (antibody titre; IFN<U+03B2>-1a subcutaneous) || id:ebi-a-GCST90093342	sEtlzH	ebi-a-GCST90093342	391	rs184781326	-2.47754	2.41959	0.305858	-7.21994	2.26485	0.0839493	0.000731849	9.62969
exposure	Neutralising antibody response to interferon beta therapy in multiple sclerosis in patients positive for neutralising antibodies (antibody titre; IFN<U+03B2>-1a subcutaneous) || id:ebi-a-GCST90093342	sEtlzH	ebi-a-GCST90093342	391	rs2260685	1.64847	1.94764	0.397335	-2.16892	5.46585	5.199	0.114302	236.477
exposure	Neutralising antibody response to interferon beta therapy in multiple sclerosis in patients positive for neutralising antibodies (antibody titre; IFN<U+03B2>-1a subcutaneous) || id:ebi-a-GCST90093342	sEtlzH	ebi-a-GCST90093342	391	rs2290859	-0.688461	1.39069	0.620565	-3.41422	2.03729	0.502348	0.0329021	7.66983
exposure	Neutralising antibody response to interferon beta therapy in multiple sclerosis in patients positive for neutralising antibodies (antibody titre; IFN<U+03B2>-1a subcutaneous) || id:ebi-a-GCST90093342	sEtlzH	ebi-a-GCST90093342	391	rs2834158	0.115915	1.77325	0.947881	-3.35966	3.59149	1.1229	0.0347472	36.288
exposure	Neutralising antibody response to interferon beta therapy in multiple sclerosis in patients positive for neutralising antibodies (antibody titre; IFN<U+03B2>-1a subcutaneous) || id:ebi-a-GCST90093342	sEtlzH	ebi-a-GCST90093342	391	rs35044562	-1.26192	0.918894	0.169659	-3.06295	0.539115	0.283111	0.0467497	1.71449
exposure	Neutralising antibody response to interferon beta therapy in multiple sclerosis in patients positive for neutralising antibodies (antibody titre; IFN<U+03B2>-1a subcutaneous) || id:ebi-a-GCST90093342	sEtlzH	ebi-a-GCST90093342	391	rs554833	-0.311677	0.729083	0.669021	-1.74068	1.11733	0.732218	0.175401	3.05667
exposure	Neutralising antibody response to interferon beta therapy in multiple sclerosis in patients positive for neutralising antibodies (antibody titre; IFN<U+03B2>-1a subcutaneous) || id:ebi-a-GCST90093342	sEtlzH	ebi-a-GCST90093342	391	rs676314	0.529427	2.55285	0.835708	-4.47416	5.53302	1.69796	0.0113998	252.906
exposure	Neutralising antibody response to interferon beta therapy in multiple sclerosis in patients positive for neutralising antibodies (antibody titre; IFN<U+03B2>-1a subcutaneous) || id:ebi-a-GCST90093342	sEtlzH	ebi-a-GCST90093342	391	rs679574	-2.24146	1.86973	0.230601	-5.90613	1.42321	0.106304	0.00272272	4.15044
exposure	Neutralising antibody response to interferon beta therapy in multiple sclerosis in patients positive for neutralising antibodies (antibody titre; IFN<U+03B2>-1a subcutaneous) || id:ebi-a-GCST90093342	sEtlzH	ebi-a-GCST90093342	391	rs7118388	0.139354	2.3276	0.952259	-4.42273	4.70144	1.14953	0.0120014	110.106
exposure	Neutralising antibody response to interferon beta therapy in multiple sclerosis in patients positive for neutralising antibodies (antibody titre; IFN<U+03B2>-1a subcutaneous) || id:ebi-a-GCST90093342	sEtlzH	ebi-a-GCST90093342	391	rs9264740	0.137822	2.30032	0.952224	-4.37081	4.64645	1.14777	0.012641	104.215
exposure	Neutralising antibody response to interferon beta therapy in multiple sclerosis in patients positive for neutralising antibodies (antibody titre; IFN<U+03B2>-1a subcutaneous) || id:ebi-a-GCST90093342	sEtlzH	ebi-a-GCST90093342	391	All - Inverse variance weighted	-0.495457	0.399782	0.215228	-1.27903	0.288117	0.609292	0.278307	1.33391
exposure	Neutralising antibody response to interferon beta therapy in multiple sclerosis in patients positive for neutralising antibodies (antibody titre; IFN<U+03B2>-1a subcutaneous) || id:ebi-a-GCST90093342	sEtlzH	ebi-a-GCST90093342	391	All - MR Egger	-1.27253	0.84891	0.159708	-2.9364	0.391329	0.280121	0.0530565	1.47894
exposure	Neutralising antibody response to interferon beta therapy in multiple sclerosis in patients positive for neutralising antibodies (antibody titre; IFN<U+03B2>-1a intramuscular) || id:ebi-a-GCST90093343	LvVki1	ebi-a-GCST90093343	86	rs10066378	0.272126	1.60817	0.865628	-2.87989	3.42414	1.31275	0.0561409	30.6964
exposure	Neutralising antibody response to interferon beta therapy in multiple sclerosis in patients positive for neutralising antibodies (antibody titre; IFN<U+03B2>-1a intramuscular) || id:ebi-a-GCST90093343	LvVki1	ebi-a-GCST90093343	86	rs10850097	-0.439909	1.76279	0.802933	-3.89497	3.01515	0.644095	0.020344	20.3922
exposure	Neutralising antibody response to interferon beta therapy in multiple sclerosis in patients positive for neutralising antibodies (antibody titre; IFN<U+03B2>-1a intramuscular) || id:ebi-a-GCST90093343	LvVki1	ebi-a-GCST90093343	86	rs11208559	0.911928	1.68536	0.588447	-2.39138	4.21523	2.48912	0.0915035	67.71
exposure	Neutralising antibody response to interferon beta therapy in multiple sclerosis in patients positive for neutralising antibodies (antibody titre; IFN<U+03B2>-1a intramuscular) || id:ebi-a-GCST90093343	LvVki1	ebi-a-GCST90093343	86	rs1123573	1.00838	1.41418	0.475815	-1.76341	3.78017	2.74116	0.171459	43.8236
exposure	Neutralising antibody response to interferon beta therapy in multiple sclerosis in patients positive for neutralising antibodies (antibody titre; IFN<U+03B2>-1a intramuscular) || id:ebi-a-GCST90093343	LvVki1	ebi-a-GCST90093343	86	rs1128175	-0.172908	1.43347	0.90399	-2.9825	2.63669	0.841215	0.0506659	13.9668
exposure	Neutralising antibody response to interferon beta therapy in multiple sclerosis in patients positive for neutralising antibodies (antibody titre; IFN<U+03B2>-1a intramuscular) || id:ebi-a-GCST90093343	LvVki1	ebi-a-GCST90093343	86	rs11614702	-0.140109	1.40109	0.920344	-2.88624	2.60602	0.869264	0.0557858	13.545
exposure	Neutralising antibody response to interferon beta therapy in multiple sclerosis in patients positive for neutralising antibodies (antibody titre; IFN<U+03B2>-1a intramuscular) || id:ebi-a-GCST90093343	LvVki1	ebi-a-GCST90093343	86	rs117169628	-1.10864	1.61788	0.49319	-4.27969	2.0624	0.330007	0.013847	7.86485
exposure	Neutralising antibody response to interferon beta therapy in multiple sclerosis in patients positive for neutralising antibodies (antibody titre; IFN<U+03B2>-1a intramuscular) || id:ebi-a-GCST90093343	LvVki1	ebi-a-GCST90093343	86	rs12534422	-2.22835	2.36032	0.345125	-6.85457	2.39788	0.107706	0.00105462	10.9998
exposure	Neutralising antibody response to interferon beta therapy in multiple sclerosis in patients positive for neutralising antibodies (antibody titre; IFN<U+03B2>-1a intramuscular) || id:ebi-a-GCST90093343	LvVki1	ebi-a-GCST90093343	86	rs12585036	-3.36279	1.5315	0.0281097	-6.36453	-0.361055	0.0346383	0.00172154	0.696941
exposure	Neutralising antibody response to interferon beta therapy in multiple sclerosis in patients positive for neutralising antibodies (antibody titre; IFN<U+03B2>-1a intramuscular) || id:ebi-a-GCST90093343	LvVki1	ebi-a-GCST90093343	86	rs12610495	0.440684	0.754748	0.5593	-1.03862	1.91999	1.55377	0.353942	6.82089
exposure	Neutralising antibody response to interferon beta therapy in multiple sclerosis in patients positive for neutralising antibodies (antibody titre; IFN<U+03B2>-1a intramuscular) || id:ebi-a-GCST90093343	LvVki1	ebi-a-GCST90093343	86	rs12614007	-0.0977341	1.98761	0.960783	-3.99346	3.79799	0.90689	0.0184359	44.6113
exposure	Neutralising antibody response to interferon beta therapy in multiple sclerosis in patients positive for neutralising antibodies (antibody titre; IFN<U+03B2>-1a intramuscular) || id:ebi-a-GCST90093343	LvVki1	ebi-a-GCST90093343	86	rs17279437	-0.808063	1.27571	0.526457	-3.30845	1.69232	0.445721	0.0365729	5.43207
exposure	Neutralising antibody response to interferon beta therapy in multiple sclerosis in patients positive for neutralising antibodies (antibody titre; IFN<U+03B2>-1a intramuscular) || id:ebi-a-GCST90093343	LvVki1	ebi-a-GCST90093343	86	rs17713054	0.464384	0.374418	0.214871	-0.269475	1.19824	1.59103	0.76378	3.31429
exposure	Neutralising antibody response to interferon beta therapy in multiple sclerosis in patients positive for neutralising antibodies (antibody titre; IFN<U+03B2>-1a intramuscular) || id:ebi-a-GCST90093343	LvVki1	ebi-a-GCST90093343	86	rs17885848	-2.38259	1.84709	0.19708	-6.00288	1.2377	0.0923113	0.00247162	3.44769
exposure	Neutralising antibody response to interferon beta therapy in multiple sclerosis in patients positive for neutralising antibodies (antibody titre; IFN<U+03B2>-1a intramuscular) || id:ebi-a-GCST90093343	LvVki1	ebi-a-GCST90093343	86	rs2236645	-1.42578	2.06733	0.490399	-5.47775	2.62619	0.24032	0.0041787	13.821
exposure	Neutralising antibody response to interferon beta therapy in multiple sclerosis in patients positive for neutralising antibodies (antibody titre; IFN<U+03B2>-1a intramuscular) || id:ebi-a-GCST90093343	LvVki1	ebi-a-GCST90093343	86	rs2569703	0.553247	1.50457	0.713089	-2.39571	3.50221	1.73889	0.0911076	33.1886
exposure	Neutralising antibody response to interferon beta therapy in multiple sclerosis in patients positive for neutralising antibodies (antibody titre; IFN<U+03B2>-1a intramuscular) || id:ebi-a-GCST90093343	LvVki1	ebi-a-GCST90093343	86	rs2897075	0.0772841	2.12645	0.971008	-4.09056	4.24513	1.08035	0.0167299	69.7646
exposure	Neutralising antibody response to interferon beta therapy in multiple sclerosis in patients positive for neutralising antibodies (antibody titre; IFN<U+03B2>-1a intramuscular) || id:ebi-a-GCST90093343	LvVki1	ebi-a-GCST90093343	86	rs343320	-2.44051	2.20904	0.269253	-6.77023	1.8892	0.0871163	0.00114743	6.6141
exposure	Neutralising antibody response to interferon beta therapy in multiple sclerosis in patients positive for neutralising antibodies (antibody titre; IFN<U+03B2>-1a intramuscular) || id:ebi-a-GCST90093343	LvVki1	ebi-a-GCST90093343	86	rs368565	-2.03504	1.68277	0.226532	-5.33326	1.26318	0.130676	0.00482832	3.53666
exposure	Neutralising antibody response to interferon beta therapy in multiple sclerosis in patients positive for neutralising antibodies (antibody titre; IFN<U+03B2>-1a intramuscular) || id:ebi-a-GCST90093343	LvVki1	ebi-a-GCST90093343	86	rs41264915	1.95966	1.38078	0.155829	-0.746669	4.66599	7.09693	0.473943	106.271
exposure	Neutralising antibody response to interferon beta therapy in multiple sclerosis in patients positive for neutralising antibodies (antibody titre; IFN<U+03B2>-1a intramuscular) || id:ebi-a-GCST90093343	LvVki1	ebi-a-GCST90093343	86	rs550057	0.931385	1.56883	0.552725	-2.14352	4.00629	2.53802	0.117242	54.9426
exposure	Neutralising antibody response to interferon beta therapy in multiple sclerosis in patients positive for neutralising antibodies (antibody titre; IFN<U+03B2>-1a intramuscular) || id:ebi-a-GCST90093343	LvVki1	ebi-a-GCST90093343	86	rs568035	0.550779	1.89138	0.770895	-3.15633	4.25789	1.7346	0.0425818	70.6606
exposure	Neutralising antibody response to interferon beta therapy in multiple sclerosis in patients positive for neutralising antibodies (antibody titre; IFN<U+03B2>-1a intramuscular) || id:ebi-a-GCST90093343	LvVki1	ebi-a-GCST90093343	86	rs60132559	-0.771956	1.70574	0.650863	-4.1152	2.57129	0.462108	0.0163226	13.0827
exposure	Neutralising antibody response to interferon beta therapy in multiple sclerosis in patients positive for neutralising antibodies (antibody titre; IFN<U+03B2>-1a intramuscular) || id:ebi-a-GCST90093343	LvVki1	ebi-a-GCST90093343	86	rs61882275	-0.274494	1.32487	0.835865	-2.87124	2.32225	0.759956	0.0566286	10.1986
exposure	Neutralising antibody response to interferon beta therapy in multiple sclerosis in patients positive for neutralising antibodies (antibody titre; IFN<U+03B2>-1a intramuscular) || id:ebi-a-GCST90093343	LvVki1	ebi-a-GCST90093343	86	rs62056905	2.10272	1.55564	0.176479	-0.946335	5.15178	8.18844	0.388161	172.739
exposure	Neutralising antibody response to interferon beta therapy in multiple sclerosis in patients positive for neutralising antibodies (antibody titre; IFN<U+03B2>-1a intramuscular) || id:ebi-a-GCST90093343	LvVki1	ebi-a-GCST90093343	86	rs9636867	-1.19006	0.941611	0.206281	-3.03562	0.655496	0.304202	0.0480449	1.9261
exposure	Neutralising antibody response to interferon beta therapy in multiple sclerosis in patients positive for neutralising antibodies (antibody titre; IFN<U+03B2>-1a intramuscular) || id:ebi-a-GCST90093343	LvVki1	ebi-a-GCST90093343	86	All - Inverse variance weighted	0.0329704	0.231164	0.886584	-0.420111	0.486052	1.03352	0.656974	1.62588
exposure	Neutralising antibody response to interferon beta therapy in multiple sclerosis in patients positive for neutralising antibodies (antibody titre; IFN<U+03B2>-1a intramuscular) || id:ebi-a-GCST90093343	LvVki1	ebi-a-GCST90093343	86	All - MR Egger	0.548341	0.410471	0.194118	-0.256181	1.35286	1.73038	0.774002	3.86849
exposure	Neutralising antibody response to interferon beta therapy in multiple sclerosis in patients positive for neutralising antibodies (antibody titre; IFN<U+03B2>-1a intramuscular) || id:ebi-a-GCST90093343	u7hKoR	ebi-a-GCST90093343	86	rs10774673	-1.44902	5.80647	0.802933	-12.8297	9.93166	0.234799	2.67995e-06	20571.5
exposure	Neutralising antibody response to interferon beta therapy in multiple sclerosis in patients positive for neutralising antibodies (antibody titre; IFN<U+03B2>-1a intramuscular) || id:ebi-a-GCST90093343	u7hKoR	ebi-a-GCST90093343	86	rs1123573	4.05897	5.69241	0.475815	-7.09816	15.2161	57.9147	0.000826626	4.05759e+06
exposure	Neutralising antibody response to interferon beta therapy in multiple sclerosis in patients positive for neutralising antibodies (antibody titre; IFN<U+03B2>-1a intramuscular) || id:ebi-a-GCST90093343	u7hKoR	ebi-a-GCST90093343	86	rs11264339	1.28487	4.67122	0.783269	-7.87071	10.4405	3.6142	0.000381762	34216.2
exposure	Neutralising antibody response to interferon beta therapy in multiple sclerosis in patients positive for neutralising antibodies (antibody titre; IFN<U+03B2>-1a intramuscular) || id:ebi-a-GCST90093343	u7hKoR	ebi-a-GCST90093343	86	rs12610495	2.15086	3.68373	0.5593	-5.06925	9.37098	8.59227	0.00628712	11742.6
exposure	Neutralising antibody response to interferon beta therapy in multiple sclerosis in patients positive for neutralising antibodies (antibody titre; IFN<U+03B2>-1a intramuscular) || id:ebi-a-GCST90093343	u7hKoR	ebi-a-GCST90093343	86	rs184781326	6.42422	9.21472	0.485697	-11.6366	24.4851	616.603	8.83643e-06	4.30263e+10
exposure	Neutralising antibody response to interferon beta therapy in multiple sclerosis in patients positive for neutralising antibodies (antibody titre; IFN<U+03B2>-1a intramuscular) || id:ebi-a-GCST90093343	u7hKoR	ebi-a-GCST90093343	86	rs2260685	13.451	4.82872	0.00534245	3.98672	22.9153	694543	53.8777	8.95343e+09
exposure	Neutralising antibody response to interferon beta therapy in multiple sclerosis in patients positive for neutralising antibodies (antibody titre; IFN<U+03B2>-1a intramuscular) || id:ebi-a-GCST90093343	u7hKoR	ebi-a-GCST90093343	86	rs2290859	5.44081	3.31642	0.100887	-1.05937	11.941	230.629	0.346676	153428
exposure	Neutralising antibody response to interferon beta therapy in multiple sclerosis in patients positive for neutralising antibodies (antibody titre; IFN<U+03B2>-1a intramuscular) || id:ebi-a-GCST90093343	u7hKoR	ebi-a-GCST90093343	86	rs2834158	-6.14595	4.33818	0.156567	-14.6488	2.35687	0.00214213	4.34627e-07	10.5579
exposure	Neutralising antibody response to interferon beta therapy in multiple sclerosis in patients positive for neutralising antibodies (antibody titre; IFN<U+03B2>-1a intramuscular) || id:ebi-a-GCST90093343	u7hKoR	ebi-a-GCST90093343	86	rs35044562	2.73246	2.21675	0.21771	-1.61238	7.07729	15.3706	0.199413	1184.76
exposure	Neutralising antibody response to interferon beta therapy in multiple sclerosis in patients positive for neutralising antibodies (antibody titre; IFN<U+03B2>-1a intramuscular) || id:ebi-a-GCST90093343	u7hKoR	ebi-a-GCST90093343	86	rs554833	-1.54077	1.80398	0.393055	-5.07658	1.99504	0.214217	0.00624124	7.35253
exposure	Neutralising antibody response to interferon beta therapy in multiple sclerosis in patients positive for neutralising antibodies (antibody titre; IFN<U+03B2>-1a intramuscular) || id:ebi-a-GCST90093343	u7hKoR	ebi-a-GCST90093343	86	rs676314	-2.49121	5.65689	0.659659	-13.5787	8.59629	0.08281	1.26719e-06	5411.57
exposure	Neutralising antibody response to interferon beta therapy in multiple sclerosis in patients positive for neutralising antibodies (antibody titre; IFN<U+03B2>-1a intramuscular) || id:ebi-a-GCST90093343	u7hKoR	ebi-a-GCST90093343	86	rs679574	-10.2696	4.38859	0.0192798	-18.8713	-1.668	3.46698e-05	6.37244e-09	0.188624
exposure	Neutralising antibody response to interferon beta therapy in multiple sclerosis in patients positive for neutralising antibodies (antibody titre; IFN<U+03B2>-1a intramuscular) || id:ebi-a-GCST90093343	u7hKoR	ebi-a-GCST90093343	86	rs7118388	-5.69847	6.50446	0.380983	-18.4472	7.05028	0.0033511	9.73815e-09	1153.18
exposure	Neutralising antibody response to interferon beta therapy in multiple sclerosis in patients positive for neutralising antibodies (antibody titre; IFN<U+03B2>-1a intramuscular) || id:ebi-a-GCST90093343	u7hKoR	ebi-a-GCST90093343	86	rs9264740	-0.895846	5.82136	0.877697	-12.3057	10.514	0.408262	4.52586e-06	36827.9
exposure	Neutralising antibody response to interferon beta therapy in multiple sclerosis in patients positive for neutralising antibodies (antibody titre; IFN<U+03B2>-1a intramuscular) || id:ebi-a-GCST90093343	u7hKoR	ebi-a-GCST90093343	86	All - Inverse variance weighted	0.419888	1.29776	0.746281	-2.12373	2.96351	1.52179	0.119585	19.3658
exposure	Neutralising antibody response to interferon beta therapy in multiple sclerosis in patients positive for neutralising antibodies (antibody titre; IFN<U+03B2>-1a intramuscular) || id:ebi-a-GCST90093343	u7hKoR	ebi-a-GCST90093343	86	All - MR Egger	1.18528	2.83773	0.683552	-4.37667	6.74724	3.27162	0.0125671	851.703
exposure	Neutralising antibody response to interferon beta therapy in multiple sclerosis in patients positive for neutralising antibodies (antibody titre; IFN<U+03B2>-1a subcutaneous and intramuscular) || id:ebi-a-GCST90093344	1slKU1	ebi-a-GCST90093344	477	rs10066378	-0.506952	0.772296	0.511553	-2.02065	1.00675	0.602329	0.132569	2.73669
exposure	Neutralising antibody response to interferon beta therapy in multiple sclerosis in patients positive for neutralising antibodies (antibody titre; IFN<U+03B2>-1a subcutaneous and intramuscular) || id:ebi-a-GCST90093344	1slKU1	ebi-a-GCST90093344	477	rs10850097	1.04255	0.693985	0.133028	-0.317658	2.40276	2.83645	0.727851	11.0537
exposure	Neutralising antibody response to interferon beta therapy in multiple sclerosis in patients positive for neutralising antibodies (antibody titre; IFN<U+03B2>-1a subcutaneous and intramuscular) || id:ebi-a-GCST90093344	1slKU1	ebi-a-GCST90093344	477	rs11208559	0.578367	0.69248	0.403599	-0.778894	1.93563	1.78312	0.458913	6.9284
exposure	Neutralising antibody response to interferon beta therapy in multiple sclerosis in patients positive for neutralising antibodies (antibody titre; IFN<U+03B2>-1a subcutaneous and intramuscular) || id:ebi-a-GCST90093344	1slKU1	ebi-a-GCST90093344	477	rs1123573	-0.306939	0.574334	0.593047	-1.43263	0.818755	0.735695	0.23868	2.26768
exposure	Neutralising antibody response to interferon beta therapy in multiple sclerosis in patients positive for neutralising antibodies (antibody titre; IFN<U+03B2>-1a subcutaneous and intramuscular) || id:ebi-a-GCST90093344	1slKU1	ebi-a-GCST90093344	477	rs1128175	-0.163347	0.52988	0.757876	-1.20191	0.875219	0.849297	0.300619	2.3994
exposure	Neutralising antibody response to interferon beta therapy in multiple sclerosis in patients positive for neutralising antibodies (antibody titre; IFN<U+03B2>-1a subcutaneous and intramuscular) || id:ebi-a-GCST90093344	1slKU1	ebi-a-GCST90093344	477	rs11614702	0.498273	0.605821	0.410806	-0.689137	1.68568	1.64588	0.502009	5.39614
exposure	Neutralising antibody response to interferon beta therapy in multiple sclerosis in patients positive for neutralising antibodies (antibody titre; IFN<U+03B2>-1a subcutaneous and intramuscular) || id:ebi-a-GCST90093344	1slKU1	ebi-a-GCST90093344	477	rs117169628	0.0298432	0.556226	0.957212	-1.06036	1.12005	1.03029	0.346331	3.06499
exposure	Neutralising antibody response to interferon beta therapy in multiple sclerosis in patients positive for neutralising antibodies (antibody titre; IFN<U+03B2>-1a subcutaneous and intramuscular) || id:ebi-a-GCST90093344	1slKU1	ebi-a-GCST90093344	477	rs12534422	-0.600299	0.783659	0.443664	-2.13627	0.935672	0.548648	0.118094	2.54893
exposure	Neutralising antibody response to interferon beta therapy in multiple sclerosis in patients positive for neutralising antibodies (antibody titre; IFN<U+03B2>-1a subcutaneous and intramuscular) || id:ebi-a-GCST90093344	1slKU1	ebi-a-GCST90093344	477	rs12585036	-0.00212119	0.517571	0.99673	-1.01656	1.01232	0.997881	0.361838	2.75197
exposure	Neutralising antibody response to interferon beta therapy in multiple sclerosis in patients positive for neutralising antibodies (antibody titre; IFN<U+03B2>-1a subcutaneous and intramuscular) || id:ebi-a-GCST90093344	1slKU1	ebi-a-GCST90093344	477	rs12610495	-0.0988952	0.271858	0.716026	-0.631737	0.433947	0.905838	0.531667	1.54334
exposure	Neutralising antibody response to interferon beta therapy in multiple sclerosis in patients positive for neutralising antibodies (antibody titre; IFN<U+03B2>-1a subcutaneous and intramuscular) || id:ebi-a-GCST90093344	1slKU1	ebi-a-GCST90093344	477	rs12614007	0.730881	0.803119	0.362795	-0.843232	2.30499	2.07691	0.430317	10.0241
exposure	Neutralising antibody response to interferon beta therapy in multiple sclerosis in patients positive for neutralising antibodies (antibody titre; IFN<U+03B2>-1a subcutaneous and intramuscular) || id:ebi-a-GCST90093344	1slKU1	ebi-a-GCST90093344	477	rs17279437	0.224817	0.583827	0.700182	-0.919484	1.36912	1.25209	0.398725	3.93188
exposure	Neutralising antibody response to interferon beta therapy in multiple sclerosis in patients positive for neutralising antibodies (antibody titre; IFN<U+03B2>-1a subcutaneous and intramuscular) || id:ebi-a-GCST90093344	1slKU1	ebi-a-GCST90093344	477	rs17713054	-0.104784	0.139448	0.452398	-0.378101	0.168533	0.900519	0.685161	1.18357
exposure	Neutralising antibody response to interferon beta therapy in multiple sclerosis in patients positive for neutralising antibodies (antibody titre; IFN<U+03B2>-1a subcutaneous and intramuscular) || id:ebi-a-GCST90093344	1slKU1	ebi-a-GCST90093344	477	rs17885848	0.51	0.74837	0.495567	-0.956805	1.97681	1.66529	0.384118	7.21965
exposure	Neutralising antibody response to interferon beta therapy in multiple sclerosis in patients positive for neutralising antibodies (antibody titre; IFN<U+03B2>-1a subcutaneous and intramuscular) || id:ebi-a-GCST90093344	1slKU1	ebi-a-GCST90093344	477	rs2236645	-0.540104	0.557383	0.332545	-1.63257	0.552366	0.582688	0.195426	1.73736
exposure	Neutralising antibody response to interferon beta therapy in multiple sclerosis in patients positive for neutralising antibodies (antibody titre; IFN<U+03B2>-1a subcutaneous and intramuscular) || id:ebi-a-GCST90093344	1slKU1	ebi-a-GCST90093344	477	rs2569703	0.141313	0.559712	0.800674	-0.955722	1.23835	1.15179	0.384534	3.44991
exposure	Neutralising antibody response to interferon beta therapy in multiple sclerosis in patients positive for neutralising antibodies (antibody titre; IFN<U+03B2>-1a subcutaneous and intramuscular) || id:ebi-a-GCST90093344	1slKU1	ebi-a-GCST90093344	477	rs2897075	0.0375055	0.723971	0.958684	-1.38148	1.45649	1.03822	0.251207	4.29086
exposure	Neutralising antibody response to interferon beta therapy in multiple sclerosis in patients positive for neutralising antibodies (antibody titre; IFN<U+03B2>-1a subcutaneous and intramuscular) || id:ebi-a-GCST90093344	1slKU1	ebi-a-GCST90093344	477	rs343320	-1.30779	0.855865	0.126505	-2.98528	0.369708	0.270418	0.0505253	1.44731
exposure	Neutralising antibody response to interferon beta therapy in multiple sclerosis in patients positive for neutralising antibodies (antibody titre; IFN<U+03B2>-1a subcutaneous and intramuscular) || id:ebi-a-GCST90093344	1slKU1	ebi-a-GCST90093344	477	rs368565	-0.454545	0.608902	0.455365	-1.64799	0.738902	0.634736	0.192436	2.09363
exposure	Neutralising antibody response to interferon beta therapy in multiple sclerosis in patients positive for neutralising antibodies (antibody titre; IFN<U+03B2>-1a subcutaneous and intramuscular) || id:ebi-a-GCST90093344	1slKU1	ebi-a-GCST90093344	477	rs41264915	-0.335499	0.505188	0.506622	-1.32567	0.654669	0.714981	0.265626	1.92451
exposure	Neutralising antibody response to interferon beta therapy in multiple sclerosis in patients positive for neutralising antibodies (antibody titre; IFN<U+03B2>-1a subcutaneous and intramuscular) || id:ebi-a-GCST90093344	1slKU1	ebi-a-GCST90093344	477	rs550057	0.308468	0.559686	0.581534	-0.788516	1.40545	1.36134	0.454519	4.07737
exposure	Neutralising antibody response to interferon beta therapy in multiple sclerosis in patients positive for neutralising antibodies (antibody titre; IFN<U+03B2>-1a subcutaneous and intramuscular) || id:ebi-a-GCST90093344	1slKU1	ebi-a-GCST90093344	477	rs568035	0.863913	0.805899	0.283726	-0.71565	2.44348	2.37243	0.488874	11.513
exposure	Neutralising antibody response to interferon beta therapy in multiple sclerosis in patients positive for neutralising antibodies (antibody titre; IFN<U+03B2>-1a subcutaneous and intramuscular) || id:ebi-a-GCST90093344	1slKU1	ebi-a-GCST90093344	477	rs60132559	0.0164013	0.705257	0.981446	-1.3659	1.39871	1.01654	0.25515	4.04995
exposure	Neutralising antibody response to interferon beta therapy in multiple sclerosis in patients positive for neutralising antibodies (antibody titre; IFN<U+03B2>-1a subcutaneous and intramuscular) || id:ebi-a-GCST90093344	1slKU1	ebi-a-GCST90093344	477	rs61882275	-0.313368	0.484728	0.517968	-1.26344	0.6367	0.730981	0.282681	1.89023
exposure	Neutralising antibody response to interferon beta therapy in multiple sclerosis in patients positive for neutralising antibodies (antibody titre; IFN<U+03B2>-1a subcutaneous and intramuscular) || id:ebi-a-GCST90093344	1slKU1	ebi-a-GCST90093344	477	rs62056905	-0.150973	0.567315	0.790148	-1.26291	0.960965	0.859871	0.28283	2.61422
exposure	Neutralising antibody response to interferon beta therapy in multiple sclerosis in patients positive for neutralising antibodies (antibody titre; IFN<U+03B2>-1a subcutaneous and intramuscular) || id:ebi-a-GCST90093344	1slKU1	ebi-a-GCST90093344	477	rs9636867	-0.126128	0.362075	0.727579	-0.835794	0.583538	0.881502	0.43353	1.79237
exposure	Neutralising antibody response to interferon beta therapy in multiple sclerosis in patients positive for neutralising antibodies (antibody titre; IFN<U+03B2>-1a subcutaneous and intramuscular) || id:ebi-a-GCST90093344	1slKU1	ebi-a-GCST90093344	477	All - Inverse variance weighted	-0.0639422	0.0867083	0.460854	-0.23389	0.106006	0.938059	0.791449	1.11183
exposure	Neutralising antibody response to interferon beta therapy in multiple sclerosis in patients positive for neutralising antibodies (antibody titre; IFN<U+03B2>-1a subcutaneous and intramuscular) || id:ebi-a-GCST90093344	1slKU1	ebi-a-GCST90093344	477	All - MR Egger	-0.180299	0.153028	0.250265	-0.480234	0.119636	0.835021	0.618639	1.12709
exposure	Neutralising antibody response to interferon beta therapy in multiple sclerosis in patients positive for neutralising antibodies (antibody titre; IFN<U+03B2>-1a subcutaneous and intramuscular) || id:ebi-a-GCST90093344	Bethm0	ebi-a-GCST90093344	477	rs1123573	-0.473507	0.88601	0.593047	-2.21009	1.26307	0.622814	0.109691	3.53627
exposure	Neutralising antibody response to interferon beta therapy in multiple sclerosis in patients positive for neutralising antibodies (antibody titre; IFN<U+03B2>-1a subcutaneous and intramuscular) || id:ebi-a-GCST90093344	Bethm0	ebi-a-GCST90093344	477	rs117169628	0.0464702	0.866126	0.957212	-1.65114	1.74408	1.04757	0.191832	5.72062
exposure	Neutralising antibody response to interferon beta therapy in multiple sclerosis in patients positive for neutralising antibodies (antibody titre; IFN<U+03B2>-1a subcutaneous and intramuscular) || id:ebi-a-GCST90093344	Bethm0	ebi-a-GCST90093344	477	rs12585036	-0.00310122	0.756699	0.99673	-1.48623	1.48003	0.996904	0.226224	4.39307
exposure	Neutralising antibody response to interferon beta therapy in multiple sclerosis in patients positive for neutralising antibodies (antibody titre; IFN<U+03B2>-1a subcutaneous and intramuscular) || id:ebi-a-GCST90093344	Bethm0	ebi-a-GCST90093344	477	rs12610495	-0.161182	0.443081	0.716026	-1.02962	0.707257	0.851138	0.357143	2.02842
exposure	Neutralising antibody response to interferon beta therapy in multiple sclerosis in patients positive for neutralising antibodies (antibody titre; IFN<U+03B2>-1a subcutaneous and intramuscular) || id:ebi-a-GCST90093344	Bethm0	ebi-a-GCST90093344	477	rs1498399	-0.0843354	0.962587	0.930184	-1.97101	1.80234	0.919123	0.139317	6.06379
exposure	Neutralising antibody response to interferon beta therapy in multiple sclerosis in patients positive for neutralising antibodies (antibody titre; IFN<U+03B2>-1a subcutaneous and intramuscular) || id:ebi-a-GCST90093344	Bethm0	ebi-a-GCST90093344	477	rs1634761	0.248234	0.916103	0.786416	-1.54733	2.0438	1.28176	0.212816	7.71986
exposure	Neutralising antibody response to interferon beta therapy in multiple sclerosis in patients positive for neutralising antibodies (antibody titre; IFN<U+03B2>-1a subcutaneous and intramuscular) || id:ebi-a-GCST90093344	Bethm0	ebi-a-GCST90093344	477	rs17279437	0.34031	0.88375	0.700182	-1.39184	2.07246	1.40538	0.248618	7.94433
exposure	Neutralising antibody response to interferon beta therapy in multiple sclerosis in patients positive for neutralising antibodies (antibody titre; IFN<U+03B2>-1a subcutaneous and intramuscular) || id:ebi-a-GCST90093344	Bethm0	ebi-a-GCST90093344	477	rs17412601	0.169941	0.955185	0.85879	-1.70222	2.0421	1.18523	0.182278	7.70681
exposure	Neutralising antibody response to interferon beta therapy in multiple sclerosis in patients positive for neutralising antibodies (antibody titre; IFN<U+03B2>-1a subcutaneous and intramuscular) || id:ebi-a-GCST90093344	Bethm0	ebi-a-GCST90093344	477	rs17885848	0.752692	1.10449	0.495567	-1.41212	2.9175	2.12271	0.243627	18.495
exposure	Neutralising antibody response to interferon beta therapy in multiple sclerosis in patients positive for neutralising antibodies (antibody titre; IFN<U+03B2>-1a subcutaneous and intramuscular) || id:ebi-a-GCST90093344	Bethm0	ebi-a-GCST90093344	477	rs2102497	0.408569	1.11075	0.712998	-1.7685	2.58564	1.50466	0.170589	13.2717
exposure	Neutralising antibody response to interferon beta therapy in multiple sclerosis in patients positive for neutralising antibodies (antibody titre; IFN<U+03B2>-1a subcutaneous and intramuscular) || id:ebi-a-GCST90093344	Bethm0	ebi-a-GCST90093344	477	rs2326562	-2.73612	1.20811	0.0235251	-5.10401	-0.368228	0.0648216	0.00607237	0.691959
exposure	Neutralising antibody response to interferon beta therapy in multiple sclerosis in patients positive for neutralising antibodies (antibody titre; IFN<U+03B2>-1a subcutaneous and intramuscular) || id:ebi-a-GCST90093344	Bethm0	ebi-a-GCST90093344	477	rs2897075	0.0563804	1.08831	0.958684	-2.07671	2.18947	1.058	0.125342	8.9305
exposure	Neutralising antibody response to interferon beta therapy in multiple sclerosis in patients positive for neutralising antibodies (antibody titre; IFN<U+03B2>-1a subcutaneous and intramuscular) || id:ebi-a-GCST90093344	Bethm0	ebi-a-GCST90093344	477	rs3014983	0.923595	1.04156	0.375219	-1.11787	2.96506	2.51833	0.326977	19.3958
exposure	Neutralising antibody response to interferon beta therapy in multiple sclerosis in patients positive for neutralising antibodies (antibody titre; IFN<U+03B2>-1a subcutaneous and intramuscular) || id:ebi-a-GCST90093344	Bethm0	ebi-a-GCST90093344	477	rs41264915	-0.484051	0.728875	0.506622	-1.91265	0.944544	0.616281	0.147689	2.57164
exposure	Neutralising antibody response to interferon beta therapy in multiple sclerosis in patients positive for neutralising antibodies (antibody titre; IFN<U+03B2>-1a subcutaneous and intramuscular) || id:ebi-a-GCST90093344	Bethm0	ebi-a-GCST90093344	477	rs4475253	0.161529	1.10836	0.884129	-2.01086	2.33392	1.17531	0.133873	10.3183
exposure	Neutralising antibody response to interferon beta therapy in multiple sclerosis in patients positive for neutralising antibodies (antibody titre; IFN<U+03B2>-1a subcutaneous and intramuscular) || id:ebi-a-GCST90093344	Bethm0	ebi-a-GCST90093344	477	rs4767025	1.36779	0.873426	0.117346	-0.344122	3.07971	3.92668	0.708842	21.7521
exposure	Neutralising antibody response to interferon beta therapy in multiple sclerosis in patients positive for neutralising antibodies (antibody titre; IFN<U+03B2>-1a subcutaneous and intramuscular) || id:ebi-a-GCST90093344	Bethm0	ebi-a-GCST90093344	477	rs492602	-2.24762	1.1229	0.0453258	-4.44851	-0.046733	0.10565	0.011696	0.954342
exposure	Neutralising antibody response to interferon beta therapy in multiple sclerosis in patients positive for neutralising antibodies (antibody titre; IFN<U+03B2>-1a subcutaneous and intramuscular) || id:ebi-a-GCST90093344	Bethm0	ebi-a-GCST90093344	477	rs5023077	-0.245157	0.895884	0.784355	-2.00109	1.51077	0.782581	0.135188	4.53024
exposure	Neutralising antibody response to interferon beta therapy in multiple sclerosis in patients positive for neutralising antibodies (antibody titre; IFN<U+03B2>-1a subcutaneous and intramuscular) || id:ebi-a-GCST90093344	Bethm0	ebi-a-GCST90093344	477	rs61078946	-0.929428	1.12469	0.408584	-3.13381	1.27496	0.394779	0.0435514	3.57855
exposure	Neutralising antibody response to interferon beta therapy in multiple sclerosis in patients positive for neutralising antibodies (antibody titre; IFN<U+03B2>-1a subcutaneous and intramuscular) || id:ebi-a-GCST90093344	Bethm0	ebi-a-GCST90093344	477	rs61882275	-0.429539	0.664427	0.517968	-1.73182	0.872737	0.650809	0.176963	2.39345
exposure	Neutralising antibody response to interferon beta therapy in multiple sclerosis in patients positive for neutralising antibodies (antibody titre; IFN<U+03B2>-1a subcutaneous and intramuscular) || id:ebi-a-GCST90093344	Bethm0	ebi-a-GCST90093344	477	rs63750417	-0.176542	0.796617	0.824614	-1.73791	1.38483	0.838164	0.175887	3.99414
exposure	Neutralising antibody response to interferon beta therapy in multiple sclerosis in patients positive for neutralising antibodies (antibody titre; IFN<U+03B2>-1a subcutaneous and intramuscular) || id:ebi-a-GCST90093344	Bethm0	ebi-a-GCST90093344	477	rs657152	-0.442602	0.616445	0.472763	-1.65083	0.765631	0.642363	0.19189	2.15035
exposure	Neutralising antibody response to interferon beta therapy in multiple sclerosis in patients positive for neutralising antibodies (antibody titre; IFN<U+03B2>-1a subcutaneous and intramuscular) || id:ebi-a-GCST90093344	Bethm0	ebi-a-GCST90093344	477	rs676314	0.00641338	0.823478	0.993786	-1.6076	1.62043	1.00643	0.200367	5.05527
exposure	Neutralising antibody response to interferon beta therapy in multiple sclerosis in patients positive for neutralising antibodies (antibody titre; IFN<U+03B2>-1a subcutaneous and intramuscular) || id:ebi-a-GCST90093344	Bethm0	ebi-a-GCST90093344	477	rs67959919	-0.16213	0.214004	0.448688	-0.581578	0.257317	0.85033	0.559016	1.29346
exposure	Neutralising antibody response to interferon beta therapy in multiple sclerosis in patients positive for neutralising antibodies (antibody titre; IFN<U+03B2>-1a subcutaneous and intramuscular) || id:ebi-a-GCST90093344	Bethm0	ebi-a-GCST90093344	477	rs78295726	-1.23837	1.21269	0.307168	-3.61524	1.13849	0.289855	0.0269105	3.12206
exposure	Neutralising antibody response to interferon beta therapy in multiple sclerosis in patients positive for neutralising antibodies (antibody titre; IFN<U+03B2>-1a subcutaneous and intramuscular) || id:ebi-a-GCST90093344	Bethm0	ebi-a-GCST90093344	477	rs78314212	-0.768033	0.855738	0.369447	-2.44528	0.909213	0.463925	0.086702	2.48237
exposure	Neutralising antibody response to interferon beta therapy in multiple sclerosis in patients positive for neutralising antibodies (antibody titre; IFN<U+03B2>-1a subcutaneous and intramuscular) || id:ebi-a-GCST90093344	Bethm0	ebi-a-GCST90093344	477	rs9636867	-0.180911	0.519339	0.727579	-1.19881	0.836993	0.83451	0.301551	2.30941
exposure	Neutralising antibody response to interferon beta therapy in multiple sclerosis in patients positive for neutralising antibodies (antibody titre; IFN<U+03B2>-1a subcutaneous and intramuscular) || id:ebi-a-GCST90093344	Bethm0	ebi-a-GCST90093344	477	All - Inverse variance weighted	-0.179794	0.128514	0.161806	-0.431681	0.0720933	0.835443	0.649417	1.07476
exposure	Neutralising antibody response to interferon beta therapy in multiple sclerosis in patients positive for neutralising antibodies (antibody titre; IFN<U+03B2>-1a subcutaneous and intramuscular) || id:ebi-a-GCST90093344	Bethm0	ebi-a-GCST90093344	477	All - MR Egger	-0.140761	0.233123	0.551414	-0.597683	0.316161	0.868697	0.550085	1.37185
exposure	Neutralising antibody response to interferon beta therapy in multiple sclerosis in patients positive for neutralising antibodies (antibody titre; IFN<U+03B2>-1a subcutaneous and intramuscular) || id:ebi-a-GCST90093344	Srai6k	ebi-a-GCST90093344	477	rs10774673	3.56896	2.27902	0.117346	-0.897911	8.03583	35.4796	0.40742	3089.7
exposure	Neutralising antibody response to interferon beta therapy in multiple sclerosis in patients positive for neutralising antibodies (antibody titre; IFN<U+03B2>-1a subcutaneous and intramuscular) || id:ebi-a-GCST90093344	Srai6k	ebi-a-GCST90093344	477	rs1123573	-1.2355	2.31183	0.593047	-5.76669	3.29569	0.290688	0.00313009	26.996
exposure	Neutralising antibody response to interferon beta therapy in multiple sclerosis in patients positive for neutralising antibodies (antibody titre; IFN<U+03B2>-1a subcutaneous and intramuscular) || id:ebi-a-GCST90093344	Srai6k	ebi-a-GCST90093344	477	rs11264339	-0.248408	1.71316	0.884711	-3.6062	3.10939	0.780041	0.0271548	22.4073
exposure	Neutralising antibody response to interferon beta therapy in multiple sclerosis in patients positive for neutralising antibodies (antibody titre; IFN<U+03B2>-1a subcutaneous and intramuscular) || id:ebi-a-GCST90093344	Srai6k	ebi-a-GCST90093344	477	rs12610495	-0.482682	1.32687	0.716026	-3.08335	2.11798	0.617126	0.0458056	8.31436
exposure	Neutralising antibody response to interferon beta therapy in multiple sclerosis in patients positive for neutralising antibodies (antibody titre; IFN<U+03B2>-1a subcutaneous and intramuscular) || id:ebi-a-GCST90093344	Srai6k	ebi-a-GCST90093344	477	rs184781326	-1.9038	2.3399	0.415861	-6.49	2.68241	0.149002	0.00151854	14.6203
exposure	Neutralising antibody response to interferon beta therapy in multiple sclerosis in patients positive for neutralising antibodies (antibody titre; IFN<U+03B2>-1a subcutaneous and intramuscular) || id:ebi-a-GCST90093344	Srai6k	ebi-a-GCST90093344	477	rs2260685	3.29993	1.80703	0.0678263	-0.241855	6.84171	27.1106	0.78517	936.084
exposure	Neutralising antibody response to interferon beta therapy in multiple sclerosis in patients positive for neutralising antibodies (antibody titre; IFN<U+03B2>-1a subcutaneous and intramuscular) || id:ebi-a-GCST90093344	Srai6k	ebi-a-GCST90093344	477	rs2290859	0.228176	1.28251	0.85879	-2.28553	2.74189	1.25631	0.10172	15.5162
exposure	Neutralising antibody response to interferon beta therapy in multiple sclerosis in patients positive for neutralising antibodies (antibody titre; IFN<U+03B2>-1a subcutaneous and intramuscular) || id:ebi-a-GCST90093344	Srai6k	ebi-a-GCST90093344	477	rs2834158	-0.779342	1.64254	0.635162	-3.99872	2.44003	0.458708	0.0183391	11.4734
exposure	Neutralising antibody response to interferon beta therapy in multiple sclerosis in patients positive for neutralising antibodies (antibody titre; IFN<U+03B2>-1a subcutaneous and intramuscular) || id:ebi-a-GCST90093344	Srai6k	ebi-a-GCST90093344	477	rs35044562	-0.675887	0.84857	0.425741	-2.33908	0.987311	0.508705	0.0964159	2.68401
exposure	Neutralising antibody response to interferon beta therapy in multiple sclerosis in patients positive for neutralising antibodies (antibody titre; IFN<U+03B2>-1a subcutaneous and intramuscular) || id:ebi-a-GCST90093344	Srai6k	ebi-a-GCST90093344	477	rs554833	-0.484587	0.676219	0.473613	-1.80998	0.840802	0.615952	0.163658	2.31823
exposure	Neutralising antibody response to interferon beta therapy in multiple sclerosis in patients positive for neutralising antibodies (antibody titre; IFN<U+03B2>-1a subcutaneous and intramuscular) || id:ebi-a-GCST90093344	Srai6k	ebi-a-GCST90093344	477	rs676314	0.0181311	2.32803	0.993786	-4.5448	4.58106	1.0183	0.0106223	97.6182
exposure	Neutralising antibody response to interferon beta therapy in multiple sclerosis in patients positive for neutralising antibodies (antibody titre; IFN<U+03B2>-1a subcutaneous and intramuscular) || id:ebi-a-GCST90093344	Srai6k	ebi-a-GCST90093344	477	rs679574	-3.47592	1.71993	0.0432831	-6.84698	-0.10486	0.0309333	0.00106266	0.90045
exposure	Neutralising antibody response to interferon beta therapy in multiple sclerosis in patients positive for neutralising antibodies (antibody titre; IFN<U+03B2>-1a subcutaneous and intramuscular) || id:ebi-a-GCST90093344	Srai6k	ebi-a-GCST90093344	477	rs7118388	-0.523521	2.19201	0.811236	-4.81986	3.77281	0.592431	0.00806795	43.5023
exposure	Neutralising antibody response to interferon beta therapy in multiple sclerosis in patients positive for neutralising antibodies (antibody titre; IFN<U+03B2>-1a subcutaneous and intramuscular) || id:ebi-a-GCST90093344	Srai6k	ebi-a-GCST90093344	477	rs9264740	-0.00328149	2.13953	0.998776	-4.19676	4.19019	0.996724	0.0150443	66.0357
exposure	Neutralising antibody response to interferon beta therapy in multiple sclerosis in patients positive for neutralising antibodies (antibody titre; IFN<U+03B2>-1a subcutaneous and intramuscular) || id:ebi-a-GCST90093344	Srai6k	ebi-a-GCST90093344	477	All - Inverse variance weighted	-0.366703	0.370608	0.322438	-1.0931	0.35969	0.693016	0.335178	1.43288
exposure	Neutralising antibody response to interferon beta therapy in multiple sclerosis in patients positive for neutralising antibodies (antibody titre; IFN<U+03B2>-1a subcutaneous and intramuscular) || id:ebi-a-GCST90093344	Srai6k	ebi-a-GCST90093344	477	All - MR Egger	-0.924346	0.786128	0.262467	-2.46516	0.616465	0.396791	0.0849955	1.85237
exposure	Neutralising antibody response to interferon beta therapy in multiple sclerosis in patients positive for neutralising antibodies (antibody titre; IFN<U+03B2>-1b subcutaneous) || id:ebi-a-GCST90093345	xfMZRi	ebi-a-GCST90093345	499	rs10066378	0.573923	0.718888	0.424668	-0.835097	1.98294	1.77522	0.433833	7.26409
exposure	Neutralising antibody response to interferon beta therapy in multiple sclerosis in patients positive for neutralising antibodies (antibody titre; IFN<U+03B2>-1b subcutaneous) || id:ebi-a-GCST90093345	xfMZRi	ebi-a-GCST90093345	499	rs10850097	0.367466	0.675087	0.586219	-0.955705	1.69064	1.44407	0.384541	5.42293
exposure	Neutralising antibody response to interferon beta therapy in multiple sclerosis in patients positive for neutralising antibodies (antibody titre; IFN<U+03B2>-1b subcutaneous) || id:ebi-a-GCST90093345	xfMZRi	ebi-a-GCST90093345	499	rs11208559	0.864137	0.687604	0.208849	-0.483566	2.21184	2.37296	0.616581	9.13251
exposure	Neutralising antibody response to interferon beta therapy in multiple sclerosis in patients positive for neutralising antibodies (antibody titre; IFN<U+03B2>-1b subcutaneous) || id:ebi-a-GCST90093345	xfMZRi	ebi-a-GCST90093345	499	rs1123573	0.177008	0.527257	0.737086	-0.856417	1.21043	1.19364	0.424681	3.35493
exposure	Neutralising antibody response to interferon beta therapy in multiple sclerosis in patients positive for neutralising antibodies (antibody titre; IFN<U+03B2>-1b subcutaneous) || id:ebi-a-GCST90093345	xfMZRi	ebi-a-GCST90093345	499	rs1128175	-1.01195	0.498008	0.0421537	-1.98805	-0.0358566	0.363509	0.136963	0.964779
exposure	Neutralising antibody response to interferon beta therapy in multiple sclerosis in patients positive for neutralising antibodies (antibody titre; IFN<U+03B2>-1b subcutaneous) || id:ebi-a-GCST90093345	xfMZRi	ebi-a-GCST90093345	499	rs11614702	-0.354218	0.587074	0.546268	-1.50488	0.796448	0.701722	0.222043	2.21765
exposure	Neutralising antibody response to interferon beta therapy in multiple sclerosis in patients positive for neutralising antibodies (antibody titre; IFN<U+03B2>-1b subcutaneous) || id:ebi-a-GCST90093345	xfMZRi	ebi-a-GCST90093345	499	rs117169628	-0.291447	0.534637	0.585664	-1.33934	0.756442	0.747182	0.26202	2.13068
exposure	Neutralising antibody response to interferon beta therapy in multiple sclerosis in patients positive for neutralising antibodies (antibody titre; IFN<U+03B2>-1b subcutaneous) || id:ebi-a-GCST90093345	xfMZRi	ebi-a-GCST90093345	499	rs12534422	-0.409932	0.760301	0.589769	-1.90012	1.08026	0.663696	0.14955	2.94544
exposure	Neutralising antibody response to interferon beta therapy in multiple sclerosis in patients positive for neutralising antibodies (antibody titre; IFN<U+03B2>-1b subcutaneous) || id:ebi-a-GCST90093345	xfMZRi	ebi-a-GCST90093345	499	rs12585036	-0.466662	0.471611	0.322416	-1.39102	0.457696	0.627092	0.248821	1.58043
exposure	Neutralising antibody response to interferon beta therapy in multiple sclerosis in patients positive for neutralising antibodies (antibody titre; IFN<U+03B2>-1b subcutaneous) || id:ebi-a-GCST90093345	xfMZRi	ebi-a-GCST90093345	499	rs12610495	0.182894	0.259445	0.480845	-0.325618	0.691406	1.20069	0.722081	1.99652
exposure	Neutralising antibody response to interferon beta therapy in multiple sclerosis in patients positive for neutralising antibodies (antibody titre; IFN<U+03B2>-1b subcutaneous) || id:ebi-a-GCST90093345	xfMZRi	ebi-a-GCST90093345	499	rs12614007	0.103046	0.709634	0.884545	-1.28784	1.49393	1.10854	0.275867	4.45456
exposure	Neutralising antibody response to interferon beta therapy in multiple sclerosis in patients positive for neutralising antibodies (antibody titre; IFN<U+03B2>-1b subcutaneous) || id:ebi-a-GCST90093345	xfMZRi	ebi-a-GCST90093345	499	rs17279437	-0.134193	0.581503	0.817494	-1.27394	1.00555	0.874421	0.279727	2.73342
exposure	Neutralising antibody response to interferon beta therapy in multiple sclerosis in patients positive for neutralising antibodies (antibody titre; IFN<U+03B2>-1b subcutaneous) || id:ebi-a-GCST90093345	xfMZRi	ebi-a-GCST90093345	499	rs17713054	-0.176492	0.147915	0.23279	-0.466406	0.113421	0.838205	0.627253	1.1201
exposure	Neutralising antibody response to interferon beta therapy in multiple sclerosis in patients positive for neutralising antibodies (antibody titre; IFN<U+03B2>-1b subcutaneous) || id:ebi-a-GCST90093345	xfMZRi	ebi-a-GCST90093345	499	rs17885848	0.174065	0.746153	0.815541	-1.28839	1.63652	1.19013	0.275713	5.13729
exposure	Neutralising antibody response to interferon beta therapy in multiple sclerosis in patients positive for neutralising antibodies (antibody titre; IFN<U+03B2>-1b subcutaneous) || id:ebi-a-GCST90093345	xfMZRi	ebi-a-GCST90093345	499	rs2236645	0.297642	0.551809	0.589615	-0.783903	1.37919	1.34668	0.45662	3.97167
exposure	Neutralising antibody response to interferon beta therapy in multiple sclerosis in patients positive for neutralising antibodies (antibody titre; IFN<U+03B2>-1b subcutaneous) || id:ebi-a-GCST90093345	xfMZRi	ebi-a-GCST90093345	499	rs2569703	0.0341738	0.582802	0.953241	-1.10812	1.17647	1.03476	0.33018	3.24289
exposure	Neutralising antibody response to interferon beta therapy in multiple sclerosis in patients positive for neutralising antibodies (antibody titre; IFN<U+03B2>-1b subcutaneous) || id:ebi-a-GCST90093345	xfMZRi	ebi-a-GCST90093345	499	rs2897075	-0.198893	0.70124	0.776694	-1.57332	1.17554	0.819638	0.207355	3.23988
exposure	Neutralising antibody response to interferon beta therapy in multiple sclerosis in patients positive for neutralising antibodies (antibody titre; IFN<U+03B2>-1b subcutaneous) || id:ebi-a-GCST90093345	xfMZRi	ebi-a-GCST90093345	499	rs343320	0.36893	0.697011	0.596596	-0.997212	1.73507	1.44619	0.368907	5.66933
exposure	Neutralising antibody response to interferon beta therapy in multiple sclerosis in patients positive for neutralising antibodies (antibody titre; IFN<U+03B2>-1b subcutaneous) || id:ebi-a-GCST90093345	xfMZRi	ebi-a-GCST90093345	499	rs368565	0.0284091	0.568182	0.960122	-1.08523	1.14205	1.02882	0.337825	3.13317
exposure	Neutralising antibody response to interferon beta therapy in multiple sclerosis in patients positive for neutralising antibodies (antibody titre; IFN<U+03B2>-1b subcutaneous) || id:ebi-a-GCST90093345	xfMZRi	ebi-a-GCST90093345	499	rs41264915	0.450402	0.462523	0.330159	-0.456143	1.35695	1.56894	0.633723	3.88432
exposure	Neutralising antibody response to interferon beta therapy in multiple sclerosis in patients positive for neutralising antibodies (antibody titre; IFN<U+03B2>-1b subcutaneous) || id:ebi-a-GCST90093345	xfMZRi	ebi-a-GCST90093345	499	rs550057	-0.118773	0.557977	0.831433	-1.21241	0.974861	0.888009	0.29748	2.6508
exposure	Neutralising antibody response to interferon beta therapy in multiple sclerosis in patients positive for neutralising antibodies (antibody titre; IFN<U+03B2>-1b subcutaneous) || id:ebi-a-GCST90093345	xfMZRi	ebi-a-GCST90093345	499	rs568035	-0.3355	0.810792	0.679026	-1.92465	1.25365	0.71498	0.145926	3.50311
exposure	Neutralising antibody response to interferon beta therapy in multiple sclerosis in patients positive for neutralising antibodies (antibody titre; IFN<U+03B2>-1b subcutaneous) || id:ebi-a-GCST90093345	xfMZRi	ebi-a-GCST90093345	499	rs60132559	-0.122463	0.681202	0.857329	-1.45762	1.21269	0.884738	0.23279	3.36253
exposure	Neutralising antibody response to interferon beta therapy in multiple sclerosis in patients positive for neutralising antibodies (antibody titre; IFN<U+03B2>-1b subcutaneous) || id:ebi-a-GCST90093345	xfMZRi	ebi-a-GCST90093345	499	rs61882275	-0.771123	0.488695	0.114584	-1.72896	0.18672	0.462494	0.177468	1.20529
exposure	Neutralising antibody response to interferon beta therapy in multiple sclerosis in patients positive for neutralising antibodies (antibody titre; IFN<U+03B2>-1b subcutaneous) || id:ebi-a-GCST90093345	xfMZRi	ebi-a-GCST90093345	499	rs62056905	-0.942412	0.563424	0.0943958	-2.04672	0.161899	0.389687	0.129157	1.17574
exposure	Neutralising antibody response to interferon beta therapy in multiple sclerosis in patients positive for neutralising antibodies (antibody titre; IFN<U+03B2>-1b subcutaneous) || id:ebi-a-GCST90093345	xfMZRi	ebi-a-GCST90093345	499	rs9636867	0.192998	0.331086	0.559945	-0.455931	0.841927	1.21288	0.633857	2.32083
exposure	Neutralising antibody response to interferon beta therapy in multiple sclerosis in patients positive for neutralising antibodies (antibody titre; IFN<U+03B2>-1b subcutaneous) || id:ebi-a-GCST90093345	xfMZRi	ebi-a-GCST90093345	499	All - Inverse variance weighted	-0.0868755	0.0859894	0.312349	-0.255415	0.0816637	0.916791	0.774595	1.08509
exposure	Neutralising antibody response to interferon beta therapy in multiple sclerosis in patients positive for neutralising antibodies (antibody titre; IFN<U+03B2>-1b subcutaneous) || id:ebi-a-GCST90093345	xfMZRi	ebi-a-GCST90093345	499	All - MR Egger	-0.100774	0.158875	0.531888	-0.41217	0.210622	0.904137	0.662212	1.23445
exposure	Neutralising antibody response to interferon beta therapy in multiple sclerosis in patients positive for neutralising antibodies (antibody titre; IFN<U+03B2>-1b subcutaneous) || id:ebi-a-GCST90093345	yAl0Ot	ebi-a-GCST90093345	499	rs1123573	0.273065	0.813386	0.737086	-1.32117	1.8673	1.31399	0.266823	6.47081
exposure	Neutralising antibody response to interferon beta therapy in multiple sclerosis in patients positive for neutralising antibodies (antibody titre; IFN<U+03B2>-1b subcutaneous) || id:ebi-a-GCST90093345	yAl0Ot	ebi-a-GCST90093345	499	rs117169628	-0.453826	0.832509	0.585664	-2.08554	1.17789	0.635193	0.124239	3.24752
exposure	Neutralising antibody response to interferon beta therapy in multiple sclerosis in patients positive for neutralising antibodies (antibody titre; IFN<U+03B2>-1b subcutaneous) || id:ebi-a-GCST90093345	yAl0Ot	ebi-a-GCST90093345	499	rs12585036	-0.682269	0.689505	0.322416	-2.0337	0.669161	0.505469	0.13085	1.9526
exposure	Neutralising antibody response to interferon beta therapy in multiple sclerosis in patients positive for neutralising antibodies (antibody titre; IFN<U+03B2>-1b subcutaneous) || id:ebi-a-GCST90093345	yAl0Ot	ebi-a-GCST90093345	499	rs12610495	0.298085	0.422849	0.480845	-0.530699	1.12687	1.34728	0.588194	3.08598
exposure	Neutralising antibody response to interferon beta therapy in multiple sclerosis in patients positive for neutralising antibodies (antibody titre; IFN<U+03B2>-1b subcutaneous) || id:ebi-a-GCST90093345	yAl0Ot	ebi-a-GCST90093345	499	rs1498399	2.25379	0.870981	0.00966342	0.546668	3.96091	9.52378	1.72749	52.5053
exposure	Neutralising antibody response to interferon beta therapy in multiple sclerosis in patients positive for neutralising antibodies (antibody titre; IFN<U+03B2>-1b subcutaneous) || id:ebi-a-GCST90093345	yAl0Ot	ebi-a-GCST90093345	499	rs1634761	-0.70333	0.877686	0.422931	-2.42359	1.01693	0.494934	0.0886026	2.7647
exposure	Neutralising antibody response to interferon beta therapy in multiple sclerosis in patients positive for neutralising antibodies (antibody titre; IFN<U+03B2>-1b subcutaneous) || id:ebi-a-GCST90093345	yAl0Ot	ebi-a-GCST90093345	499	rs17279437	-0.20313	0.880232	0.817494	-1.92839	1.52212	0.816172	0.145383	4.58195
exposure	Neutralising antibody response to interferon beta therapy in multiple sclerosis in patients positive for neutralising antibodies (antibody titre; IFN<U+03B2>-1b subcutaneous) || id:ebi-a-GCST90093345	yAl0Ot	ebi-a-GCST90093345	499	rs17412601	-1.81222	0.887795	0.0412256	-3.55229	-0.072137	0.163292	0.0286588	0.930403
exposure	Neutralising antibody response to interferon beta therapy in multiple sclerosis in patients positive for neutralising antibodies (antibody titre; IFN<U+03B2>-1b subcutaneous) || id:ebi-a-GCST90093345	yAl0Ot	ebi-a-GCST90093345	499	rs17885848	0.256897	1.10122	0.815541	-1.9015	2.41529	1.29291	0.149345	11.193
exposure	Neutralising antibody response to interferon beta therapy in multiple sclerosis in patients positive for neutralising antibodies (antibody titre; IFN<U+03B2>-1b subcutaneous) || id:ebi-a-GCST90093345	yAl0Ot	ebi-a-GCST90093345	499	rs2102497	1.77875	1.06725	0.0955807	-0.31306	3.87056	5.92246	0.731206	47.9694
exposure	Neutralising antibody response to interferon beta therapy in multiple sclerosis in patients positive for neutralising antibodies (antibody titre; IFN<U+03B2>-1b subcutaneous) || id:ebi-a-GCST90093345	yAl0Ot	ebi-a-GCST90093345	499	rs2326562	-1.24762	1.12154	0.265959	-3.44585	0.950603	0.287186	0.0318776	2.58727
exposure	Neutralising antibody response to interferon beta therapy in multiple sclerosis in patients positive for neutralising antibodies (antibody titre; IFN<U+03B2>-1b subcutaneous) || id:ebi-a-GCST90093345	yAl0Ot	ebi-a-GCST90093345	499	rs2897075	-0.298987	1.05414	0.776694	-2.36511	1.76713	0.741569	0.0939394	5.85404
exposure	Neutralising antibody response to interferon beta therapy in multiple sclerosis in patients positive for neutralising antibodies (antibody titre; IFN<U+03B2>-1b subcutaneous) || id:ebi-a-GCST90093345	yAl0Ot	ebi-a-GCST90093345	499	rs3014983	1.4861	1.04444	0.154775	-0.561005	3.5332	4.41981	0.570635	34.2332
exposure	Neutralising antibody response to interferon beta therapy in multiple sclerosis in patients positive for neutralising antibodies (antibody titre; IFN<U+03B2>-1b subcutaneous) || id:ebi-a-GCST90093345	yAl0Ot	ebi-a-GCST90093345	499	rs41264915	0.649832	0.66732	0.330159	-0.658114	1.95778	1.91522	0.517827	7.08357
exposure	Neutralising antibody response to interferon beta therapy in multiple sclerosis in patients positive for neutralising antibodies (antibody titre; IFN<U+03B2>-1b subcutaneous) || id:ebi-a-GCST90093345	yAl0Ot	ebi-a-GCST90093345	499	rs4475253	0.7475	1.05681	0.479369	-1.32385	2.81885	2.11171	0.266109	16.7575
exposure	Neutralising antibody response to interferon beta therapy in multiple sclerosis in patients positive for neutralising antibodies (antibody titre; IFN<U+03B2>-1b subcutaneous) || id:ebi-a-GCST90093345	yAl0Ot	ebi-a-GCST90093345	499	rs4767025	0.557985	0.85222	0.512633	-1.11237	2.22834	1.74715	0.32878	9.28441
exposure	Neutralising antibody response to interferon beta therapy in multiple sclerosis in patients positive for neutralising antibodies (antibody titre; IFN<U+03B2>-1b subcutaneous) || id:ebi-a-GCST90093345	yAl0Ot	ebi-a-GCST90093345	499	rs492602	0.201686	1.07929	0.851764	-1.91373	2.3171	1.22346	0.147529	10.1462
exposure	Neutralising antibody response to interferon beta therapy in multiple sclerosis in patients positive for neutralising antibodies (antibody titre; IFN<U+03B2>-1b subcutaneous) || id:ebi-a-GCST90093345	yAl0Ot	ebi-a-GCST90093345	499	rs5023077	-1.44673	0.904964	0.109896	-3.22046	0.326998	0.235338	0.0399367	1.3868
exposure	Neutralising antibody response to interferon beta therapy in multiple sclerosis in patients positive for neutralising antibodies (antibody titre; IFN<U+03B2>-1b subcutaneous) || id:ebi-a-GCST90093345	yAl0Ot	ebi-a-GCST90093345	499	rs61078946	-2.15565	1.10795	0.0517005	-4.32723	0.0159331	0.115828	0.0132041	1.01606
exposure	Neutralising antibody response to interferon beta therapy in multiple sclerosis in patients positive for neutralising antibodies (antibody titre; IFN<U+03B2>-1b subcutaneous) || id:ebi-a-GCST90093345	yAl0Ot	ebi-a-GCST90093345	499	rs61882275	-1.05699	0.669864	0.114584	-2.36993	0.25594	0.347499	0.0934877	1.29168
exposure	Neutralising antibody response to interferon beta therapy in multiple sclerosis in patients positive for neutralising antibodies (antibody titre; IFN<U+03B2>-1b subcutaneous) || id:ebi-a-GCST90093345	yAl0Ot	ebi-a-GCST90093345	499	rs63750417	-1.2456	0.790079	0.114899	-2.79415	0.302954	0.287768	0.0611666	1.35385
exposure	Neutralising antibody response to interferon beta therapy in multiple sclerosis in patients positive for neutralising antibodies (antibody titre; IFN<U+03B2>-1b subcutaneous) || id:ebi-a-GCST90093345	yAl0Ot	ebi-a-GCST90093345	499	rs657152	0.0119892	0.595464	0.983936	-1.15512	1.1791	1.01206	0.31502	3.25144
exposure	Neutralising antibody response to interferon beta therapy in multiple sclerosis in patients positive for neutralising antibodies (antibody titre; IFN<U+03B2>-1b subcutaneous) || id:ebi-a-GCST90093345	yAl0Ot	ebi-a-GCST90093345	499	rs676314	-0.227034	0.797825	0.775977	-1.79077	1.3367	0.796894	0.166832	3.80647
exposure	Neutralising antibody response to interferon beta therapy in multiple sclerosis in patients positive for neutralising antibodies (antibody titre; IFN<U+03B2>-1b subcutaneous) || id:ebi-a-GCST90093345	yAl0Ot	ebi-a-GCST90093345	499	rs67959919	-0.269539	0.227226	0.235538	-0.714903	0.175825	0.763731	0.48924	1.19223
exposure	Neutralising antibody response to interferon beta therapy in multiple sclerosis in patients positive for neutralising antibodies (antibody titre; IFN<U+03B2>-1b subcutaneous) || id:ebi-a-GCST90093345	yAl0Ot	ebi-a-GCST90093345	499	rs78295726	-0.227125	1.08155	0.833668	-2.34696	1.89271	0.796821	0.0956594	6.63733
exposure	Neutralising antibody response to interferon beta therapy in multiple sclerosis in patients positive for neutralising antibodies (antibody titre; IFN<U+03B2>-1b subcutaneous) || id:ebi-a-GCST90093345	yAl0Ot	ebi-a-GCST90093345	499	rs78314212	0.52541	0.812295	0.517748	-1.06669	2.11751	1.69115	0.344146	8.3104
exposure	Neutralising antibody response to interferon beta therapy in multiple sclerosis in patients positive for neutralising antibodies (antibody titre; IFN<U+03B2>-1b subcutaneous) || id:ebi-a-GCST90093345	yAl0Ot	ebi-a-GCST90093345	499	rs9636867	0.276825	0.474891	0.559945	-0.653961	1.20761	1.31894	0.519982	3.34548
exposure	Neutralising antibody response to interferon beta therapy in multiple sclerosis in patients positive for neutralising antibodies (antibody titre; IFN<U+03B2>-1b subcutaneous) || id:ebi-a-GCST90093345	yAl0Ot	ebi-a-GCST90093345	499	All - Inverse variance weighted	-0.115517	0.145956	0.428682	-0.401592	0.170558	0.890905	0.669254	1.18597
exposure	Neutralising antibody response to interferon beta therapy in multiple sclerosis in patients positive for neutralising antibodies (antibody titre; IFN<U+03B2>-1b subcutaneous) || id:ebi-a-GCST90093345	yAl0Ot	ebi-a-GCST90093345	499	All - MR Egger	-0.182398	0.282513	0.524404	-0.736124	0.371328	0.83327	0.478967	1.44966
exposure	Neutralising antibody response to interferon beta therapy in multiple sclerosis in patients positive for neutralising antibodies (antibody titre; IFN<U+03B2>-1b subcutaneous) || id:ebi-a-GCST90093345	0EmH7T	ebi-a-GCST90093345	499	rs10774673	1.43865	2.22368	0.517653	-2.91977	5.79707	4.215	0.0539462	329.332
exposure	Neutralising antibody response to interferon beta therapy in multiple sclerosis in patients positive for neutralising antibodies (antibody titre; IFN<U+03B2>-1b subcutaneous) || id:ebi-a-GCST90093345	0EmH7T	ebi-a-GCST90093345	499	rs1123573	0.712499	2.12234	0.737086	-3.44728	4.87228	2.03908	0.031832	130.618
exposure	Neutralising antibody response to interferon beta therapy in multiple sclerosis in patients positive for neutralising antibodies (antibody titre; IFN<U+03B2>-1b subcutaneous) || id:ebi-a-GCST90093345	0EmH7T	ebi-a-GCST90093345	499	rs11264339	0.37404	1.7103	0.826885	-2.97816	3.72624	1.4536	0.0508865	41.5226
exposure	Neutralising antibody response to interferon beta therapy in multiple sclerosis in patients positive for neutralising antibodies (antibody titre; IFN<U+03B2>-1b subcutaneous) || id:ebi-a-GCST90093345	0EmH7T	ebi-a-GCST90093345	499	rs12610495	0.892659	1.26628	0.480845	-1.58926	3.37457	2.44161	0.204077	29.2118
exposure	Neutralising antibody response to interferon beta therapy in multiple sclerosis in patients positive for neutralising antibodies (antibody titre; IFN<U+03B2>-1b subcutaneous) || id:ebi-a-GCST90093345	0EmH7T	ebi-a-GCST90093345	499	rs184781326	-1.97624	2.11533	0.350177	-6.12228	2.16981	0.13859	0.00219344	8.75658
exposure	Neutralising antibody response to interferon beta therapy in multiple sclerosis in patients positive for neutralising antibodies (antibody titre; IFN<U+03B2>-1b subcutaneous) || id:ebi-a-GCST90093345	0EmH7T	ebi-a-GCST90093345	499	rs2260685	0.00598355	1.80703	0.997358	-3.5358	3.54776	1.006	0.0291355	34.7355
exposure	Neutralising antibody response to interferon beta therapy in multiple sclerosis in patients positive for neutralising antibodies (antibody titre; IFN<U+03B2>-1b subcutaneous) || id:ebi-a-GCST90093345	0EmH7T	ebi-a-GCST90093345	499	rs2290859	-2.41158	1.19005	0.0427191	-4.74409	-0.0790747	0.0896733	0.00870299	0.923971
exposure	Neutralising antibody response to interferon beta therapy in multiple sclerosis in patients positive for neutralising antibodies (antibody titre; IFN<U+03B2>-1b subcutaneous) || id:ebi-a-GCST90093345	0EmH7T	ebi-a-GCST90093345	499	rs2834158	0.737416	1.48716	0.619997	-2.17742	3.65226	2.09053	0.113333	38.5615
exposure	Neutralising antibody response to interferon beta therapy in multiple sclerosis in patients positive for neutralising antibodies (antibody titre; IFN<U+03B2>-1b subcutaneous) || id:ebi-a-GCST90093345	0EmH7T	ebi-a-GCST90093345	499	rs35044562	-0.918112	0.886857	0.300556	-2.65635	0.820128	0.399272	0.0702038	2.27079
exposure	Neutralising antibody response to interferon beta therapy in multiple sclerosis in patients positive for neutralising antibodies (antibody titre; IFN<U+03B2>-1b subcutaneous) || id:ebi-a-GCST90093345	0EmH7T	ebi-a-GCST90093345	499	rs554833	-0.0220267	0.674016	0.97393	-1.3431	1.29905	0.978214	0.261036	3.66579
exposure	Neutralising antibody response to interferon beta therapy in multiple sclerosis in patients positive for neutralising antibodies (antibody titre; IFN<U+03B2>-1b subcutaneous) || id:ebi-a-GCST90093345	0EmH7T	ebi-a-GCST90093345	499	rs676314	-0.641839	2.2555	0.775977	-5.06262	3.77895	0.526324	0.00632893	43.7699
exposure	Neutralising antibody response to interferon beta therapy in multiple sclerosis in patients positive for neutralising antibodies (antibody titre; IFN<U+03B2>-1b subcutaneous) || id:ebi-a-GCST90093345	0EmH7T	ebi-a-GCST90093345	499	rs679574	0.327341	1.6478	0.842534	-2.90235	3.55704	1.38727	0.0548939	35.0591
exposure	Neutralising antibody response to interferon beta therapy in multiple sclerosis in patients positive for neutralising antibodies (antibody titre; IFN<U+03B2>-1b subcutaneous) || id:ebi-a-GCST90093345	0EmH7T	ebi-a-GCST90093345	499	rs7118388	-3.32568	2.26357	0.141774	-7.76227	1.11092	0.0359482	0.00042549	3.03715
exposure	Neutralising antibody response to interferon beta therapy in multiple sclerosis in patients positive for neutralising antibodies (antibody titre; IFN<U+03B2>-1b subcutaneous) || id:ebi-a-GCST90093345	0EmH7T	ebi-a-GCST90093345	499	rs9264740	-3.13054	2.01811	0.120849	-7.08604	0.824966	0.0436943	0.000836704	2.2818
exposure	Neutralising antibody response to interferon beta therapy in multiple sclerosis in patients positive for neutralising antibodies (antibody titre; IFN<U+03B2>-1b subcutaneous) || id:ebi-a-GCST90093345	0EmH7T	ebi-a-GCST90093345	499	All - Inverse variance weighted	-0.438682	0.363795	0.227875	-1.15172	0.274355	0.644886	0.316093	1.31568
exposure	Neutralising antibody response to interferon beta therapy in multiple sclerosis in patients positive for neutralising antibodies (antibody titre; IFN<U+03B2>-1b subcutaneous) || id:ebi-a-GCST90093345	0EmH7T	ebi-a-GCST90093345	499	All - MR Egger	-0.468361	0.791052	0.564791	-2.01882	1.0821	0.626028	0.132812	2.95087
exposure	Neutralising antibody response to interferon beta therapy in multiple sclerosis in patients positive for neutralising antibodies (antibody titre; all treatment preparations) || id:ebi-a-GCST90093346	t3p3dL	ebi-a-GCST90093346	976	rs10066378	0.0720583	0.52645	0.891129	-0.959783	1.1039	1.07472	0.382976	3.0159
exposure	Neutralising antibody response to interferon beta therapy in multiple sclerosis in patients positive for neutralising antibodies (antibody titre; all treatment preparations) || id:ebi-a-GCST90093346	t3p3dL	ebi-a-GCST90093346	976	rs10850097	0.696085	0.484005	0.150384	-0.252564	1.64473	2.00588	0.776806	5.17963
exposure	Neutralising antibody response to interferon beta therapy in multiple sclerosis in patients positive for neutralising antibodies (antibody titre; all treatment preparations) || id:ebi-a-GCST90093346	t3p3dL	ebi-a-GCST90093346	976	rs11208559	0.722715	0.487662	0.13834	-0.233103	1.67853	2.06002	0.792072	5.35769
exposure	Neutralising antibody response to interferon beta therapy in multiple sclerosis in patients positive for neutralising antibodies (antibody titre; all treatment preparations) || id:ebi-a-GCST90093346	t3p3dL	ebi-a-GCST90093346	976	rs1123573	-0.044252	0.387911	0.909176	-0.804557	0.716053	0.956713	0.447286	2.04634
exposure	Neutralising antibody response to interferon beta therapy in multiple sclerosis in patients positive for neutralising antibodies (antibody titre; all treatment preparations) || id:ebi-a-GCST90093346	t3p3dL	ebi-a-GCST90093346	976	rs1128175	-0.614343	0.363347	0.090877	-1.3265	0.0978167	0.540996	0.265404	1.10276
exposure	Neutralising antibody response to interferon beta therapy in multiple sclerosis in patients positive for neutralising antibodies (antibody titre; all treatment preparations) || id:ebi-a-GCST90093346	t3p3dL	ebi-a-GCST90093346	976	rs11614702	0.0582141	0.421312	0.890103	-0.767558	0.883986	1.05994	0.464145	2.42053
exposure	Neutralising antibody response to interferon beta therapy in multiple sclerosis in patients positive for neutralising antibodies (antibody titre; all treatment preparations) || id:ebi-a-GCST90093346	t3p3dL	ebi-a-GCST90093346	976	rs117169628	-0.137152	0.385421	0.721954	-0.892577	0.618274	0.871838	0.409599	1.85572
exposure	Neutralising antibody response to interferon beta therapy in multiple sclerosis in patients positive for neutralising antibodies (antibody titre; all treatment preparations) || id:ebi-a-GCST90093346	t3p3dL	ebi-a-GCST90093346	976	rs12534422	-0.502196	0.545408	0.35717	-1.57119	0.566804	0.6052	0.207797	1.76262
exposure	Neutralising antibody response to interferon beta therapy in multiple sclerosis in patients positive for neutralising antibodies (antibody titre; all treatment preparations) || id:ebi-a-GCST90093346	t3p3dL	ebi-a-GCST90093346	976	rs12585036	-0.255957	0.348582	0.462778	-0.939178	0.427264	0.774175	0.390949	1.53306
exposure	Neutralising antibody response to interferon beta therapy in multiple sclerosis in patients positive for neutralising antibodies (antibody titre; all treatment preparations) || id:ebi-a-GCST90093346	t3p3dL	ebi-a-GCST90093346	976	rs12610495	0.0484131	0.187859	0.796631	-0.319791	0.416618	1.0496	0.7263	1.51682
exposure	Neutralising antibody response to interferon beta therapy in multiple sclerosis in patients positive for neutralising antibodies (antibody titre; all treatment preparations) || id:ebi-a-GCST90093346	t3p3dL	ebi-a-GCST90093346	976	rs12614007	0.378188	0.531163	0.476465	-0.662892	1.41927	1.45964	0.515359	4.1341
exposure	Neutralising antibody response to interferon beta therapy in multiple sclerosis in patients positive for neutralising antibodies (antibody titre; all treatment preparations) || id:ebi-a-GCST90093346	t3p3dL	ebi-a-GCST90093346	976	rs17279437	0.044731	0.411874	0.913517	-0.762542	0.852004	1.04575	0.466479	2.34434
exposure	Neutralising antibody response to interferon beta therapy in multiple sclerosis in patients positive for neutralising antibodies (antibody titre; all treatment preparations) || id:ebi-a-GCST90093346	t3p3dL	ebi-a-GCST90093346	976	rs17713054	-0.138521	0.101477	0.172235	-0.337415	0.0603726	0.870645	0.713612	1.06223
exposure	Neutralising antibody response to interferon beta therapy in multiple sclerosis in patients positive for neutralising antibodies (antibody titre; all treatment preparations) || id:ebi-a-GCST90093346	t3p3dL	ebi-a-GCST90093346	976	rs17885848	0.341479	0.528848	0.518472	-0.695064	1.37802	1.40703	0.499042	3.96704
exposure	Neutralising antibody response to interferon beta therapy in multiple sclerosis in patients positive for neutralising antibodies (antibody titre; all treatment preparations) || id:ebi-a-GCST90093346	t3p3dL	ebi-a-GCST90093346	976	rs2236645	-0.116493	0.392397	0.766562	-0.885592	0.652606	0.890036	0.41247	1.92054
exposure	Neutralising antibody response to interferon beta therapy in multiple sclerosis in patients positive for neutralising antibodies (antibody titre; all treatment preparations) || id:ebi-a-GCST90093346	t3p3dL	ebi-a-GCST90093346	976	rs2569703	0.0895908	0.403621	0.824339	-0.701505	0.880687	1.09373	0.495838	2.41256
exposure	Neutralising antibody response to interferon beta therapy in multiple sclerosis in patients positive for neutralising antibodies (antibody titre; all treatment preparations) || id:ebi-a-GCST90093346	t3p3dL	ebi-a-GCST90093346	976	rs2897075	-0.0841033	0.503483	0.867336	-1.07093	0.902724	0.919336	0.342689	2.46631
exposure	Neutralising antibody response to interferon beta therapy in multiple sclerosis in patients positive for neutralising antibodies (antibody titre; all treatment preparations) || id:ebi-a-GCST90093346	t3p3dL	ebi-a-GCST90093346	976	rs343320	-0.299553	0.540751	0.579608	-1.35942	0.760319	0.74115	0.256809	2.13896
exposure	Neutralising antibody response to interferon beta therapy in multiple sclerosis in patients positive for neutralising antibodies (antibody titre; all treatment preparations) || id:ebi-a-GCST90093346	t3p3dL	ebi-a-GCST90093346	976	rs368565	-0.196023	0.41572	0.637265	-1.01083	0.618788	0.821994	0.363916	1.85668
exposure	Neutralising antibody response to interferon beta therapy in multiple sclerosis in patients positive for neutralising antibodies (antibody titre; all treatment preparations) || id:ebi-a-GCST90093346	t3p3dL	ebi-a-GCST90093346	976	rs41264915	0.0921167	0.341317	0.787248	-0.576864	0.761098	1.09649	0.561657	2.14062
exposure	Neutralising antibody response to interferon beta therapy in multiple sclerosis in patients positive for neutralising antibodies (antibody titre; all treatment preparations) || id:ebi-a-GCST90093346	t3p3dL	ebi-a-GCST90093346	976	rs550057	0.093993	0.394771	0.811807	-0.679757	0.867743	1.09855	0.50674	2.38153
exposure	Neutralising antibody response to interferon beta therapy in multiple sclerosis in patients positive for neutralising antibodies (antibody titre; all treatment preparations) || id:ebi-a-GCST90093346	t3p3dL	ebi-a-GCST90093346	976	rs568035	0.267701	0.571748	0.639631	-0.852925	1.38833	1.30696	0.426167	4.00814
exposure	Neutralising antibody response to interferon beta therapy in multiple sclerosis in patients positive for neutralising antibodies (antibody titre; all treatment preparations) || id:ebi-a-GCST90093346	t3p3dL	ebi-a-GCST90093346	976	rs60132559	-0.0557645	0.489853	0.909365	-1.01588	0.904347	0.945762	0.362085	2.47032
exposure	Neutralising antibody response to interferon beta therapy in multiple sclerosis in patients positive for neutralising antibodies (antibody titre; all treatment preparations) || id:ebi-a-GCST90093346	t3p3dL	ebi-a-GCST90093346	976	rs61882275	-0.541055	0.344308	0.116083	-1.2159	0.133788	0.582134	0.296444	1.14315
[truncated: 159 more rows]
